# Supplementary material for: Macroevolution of hyperdiverse flightless beetles reflects the complex geological history of the Sunda Arc
Source: Sci Rep. 2016 Jan 8;6:18793. doi: 10.1038/srep18793 (PMC4732383; doi:10.1038/srep18793)
Supplement: Supplementary Information S3 [file srep18793-s3.xml]

<?xml version="1.0" encoding="UTF-8"?>
<kml xmlns="http://www.opengis.net/kml/2.2" xmlns:gx="http://www.google.com/kml/ext/2.2" xmlns:kml="http://www.opengis.net/kml/2.2" xmlns:atom="http://www.w3.org/2005/Atom">
<Document>
	<name>Sunda_Arc_Localities.kml</name>
	<Style id="sh_map-dot3_yellow2">
		<IconStyle>
			<scale>0.827273</scale>
			<Icon>
				<href>C:/Users/A.Riedel1/AppData/LocalLow/Google/GoogleEarth/map-dot3_yellow.png</href>
			</Icon>
		</IconStyle>
	</Style>
	<StyleMap id="msn_placemark_circle1402205">
		<Pair>
			<key>normal</key>
			<styleUrl>#sn_placemark_circle160010101</styleUrl>
		</Pair>
		<Pair>
			<key>highlight</key>
			<styleUrl>#sh_placemark_circle_highlight5010043</styleUrl>
		</Pair>
	</StyleMap>
	<StyleMap id="msn_placemark_circle1402204">
		<Pair>
			<key>normal</key>
			<styleUrl>#sn_placemark_circle160010100042</styleUrl>
		</Pair>
		<Pair>
			<key>highlight</key>
			<styleUrl>#sh_placemark_circle_highlight501004227</styleUrl>
		</Pair>
	</StyleMap>
	<StyleMap id="msn_placemark_circle14022040">
		<Pair>
			<key>normal</key>
			<styleUrl>#sn_placemark_circle160010100012</styleUrl>
		</Pair>
		<Pair>
			<key>highlight</key>
			<styleUrl>#sh_placemark_circle_highlight501004212</styleUrl>
		</Pair>
	</StyleMap>
	<Style id="sn_placemark_circle1600101000">
		<IconStyle>
			<color>ff00ffff</color>
			<scale>0.7</scale>
			<Icon>
				<href>C:/Users/A.Riedel1/AppData/LocalLow/Google/GoogleEarth/map-dot3_yellow.png</href>
			</Icon>
			<hotSpot x="0.5" y="0.5" xunits="fraction" yunits="fraction"/>
		</IconStyle>
	</Style>
	<Style id="sh_placemark_circle_highlight5010042">
		<IconStyle>
			<color>ff00ffff</color>
			<scale>0.7</scale>
			<Icon>
				<href>C:/Users/A.Riedel1/AppData/LocalLow/Google/GoogleEarth/map-dot3_yellow.png</href>
			</Icon>
			<hotSpot x="0.5" y="0.5" xunits="fraction" yunits="fraction"/>
		</IconStyle>
	</Style>
	<StyleMap id="msn_placemark_circle1402203">
		<Pair>
			<key>normal</key>
			<styleUrl>#sn_placemark_circle160010105</styleUrl>
		</Pair>
		<Pair>
			<key>highlight</key>
			<styleUrl>#sh_placemark_circle_highlight5010040</styleUrl>
		</Pair>
	</StyleMap>
	<StyleMap id="msn_placemark_circle14022041">
		<Pair>
			<key>normal</key>
			<styleUrl>#sn_placemark_circle160010100016</styleUrl>
		</Pair>
		<Pair>
			<key>highlight</key>
			<styleUrl>#sh_placemark_circle_highlight501004216</styleUrl>
		</Pair>
	</StyleMap>
	<Style id="sn_placemark_circle16001010000">
		<IconStyle>
			<color>ff00ffff</color>
			<scale>0.7</scale>
			<Icon>
				<href>C:/Users/A.Riedel1/AppData/LocalLow/Google/GoogleEarth/map-dot3_yellow.png</href>
			</Icon>
			<hotSpot x="0.5" y="0.5" xunits="fraction" yunits="fraction"/>
		</IconStyle>
	</Style>
	<Style id="sn_placemark_circle16001010001">
		<IconStyle>
			<color>ff00ffff</color>
			<scale>0.7</scale>
			<Icon>
				<href>C:/Users/A.Riedel1/AppData/LocalLow/Google/GoogleEarth/map-dot3_yellow.png</href>
			</Icon>
			<hotSpot x="0.5" y="0.5" xunits="fraction" yunits="fraction"/>
		</IconStyle>
	</Style>
	<Style id="sh_placemark_circle_highlight50100420">
		<IconStyle>
			<color>ff00ffff</color>
			<scale>0.7</scale>
			<Icon>
				<href>C:/Users/A.Riedel1/AppData/LocalLow/Google/GoogleEarth/map-dot3_yellow.png</href>
			</Icon>
			<hotSpot x="0.5" y="0.5" xunits="fraction" yunits="fraction"/>
		</IconStyle>
	</Style>
	<StyleMap id="msn_placemark_circle14022042">
		<Pair>
			<key>normal</key>
			<styleUrl>#sn_placemark_circle160010100030</styleUrl>
		</Pair>
		<Pair>
			<key>highlight</key>
			<styleUrl>#sh_placemark_circle_highlight501004221</styleUrl>
		</Pair>
	</StyleMap>
	<Style id="sh_placemark_circle_highlight5010041">
		<IconStyle>
			<color>ff00ffff</color>
			<scale>0.7</scale>
			<Icon>
				<href>C:/Users/A.Riedel1/AppData/LocalLow/Google/GoogleEarth/map-dot3_yellow.png</href>
			</Icon>
			<hotSpot x="0.5" y="0.5" xunits="fraction" yunits="fraction"/>
		</IconStyle>
	</Style>
	<StyleMap id="msn_placemark_circle14022043">
		<Pair>
			<key>normal</key>
			<styleUrl>#sn_placemark_circle160010100020</styleUrl>
		</Pair>
		<Pair>
			<key>highlight</key>
			<styleUrl>#sh_placemark_circle_highlight501004228</styleUrl>
		</Pair>
	</StyleMap>
	<StyleMap id="msn_map-dot3_yellow">
		<Pair>
			<key>normal</key>
			<styleUrl>#sn_map-dot3_yellow</styleUrl>
		</Pair>
		<Pair>
			<key>highlight</key>
			<styleUrl>#sh_map-dot3_yellow</styleUrl>
		</Pair>
	</StyleMap>
	<StyleMap id="msn_map-dot3_yellow1">
		<Pair>
			<key>normal</key>
			<styleUrl>#sn_map-dot3_yellow1</styleUrl>
		</Pair>
		<Pair>
			<key>highlight</key>
			<styleUrl>#sh_map-dot3_yellow1</styleUrl>
		</Pair>
	</StyleMap>
	<Style id="sn_placemark_circle16001010002">
		<IconStyle>
			<color>ff00ffff</color>
			<scale>0.7</scale>
			<Icon>
				<href>C:/Users/A.Riedel1/AppData/LocalLow/Google/GoogleEarth/map-dot3_yellow.png</href>
			</Icon>
			<hotSpot x="0.5" y="0.5" xunits="fraction" yunits="fraction"/>
		</IconStyle>
	</Style>
	<StyleMap id="msn_placemark_circle140220400">
		<Pair>
			<key>normal</key>
			<styleUrl>#sn_placemark_circle1600101002</styleUrl>
		</Pair>
		<Pair>
			<key>highlight</key>
			<styleUrl>#sh_placemark_circle_highlight5010042210</styleUrl>
		</Pair>
	</StyleMap>
	<Style id="sh_placemark_circle_highlight50100421">
		<IconStyle>
			<color>ff00ffff</color>
			<scale>0.7</scale>
			<Icon>
				<href>C:/Users/A.Riedel1/AppData/LocalLow/Google/GoogleEarth/map-dot3_yellow.png</href>
			</Icon>
			<hotSpot x="0.5" y="0.5" xunits="fraction" yunits="fraction"/>
		</IconStyle>
	</Style>
	<Style id="sh_placemark_circle_highlight212">
		<IconStyle>
			<color>ff00ffff</color>
			<scale>0.7</scale>
			<Icon>
				<href>C:/Users/A.Riedel1/AppData/LocalLow/Google/GoogleEarth/map-dot3_yellow.png</href>
			</Icon>
			<hotSpot x="0.5" y="0.5" xunits="fraction" yunits="fraction"/>
		</IconStyle>
	</Style>
	<Style id="sh_map-dot3_yellow4">
		<IconStyle>
			<scale>0.827273</scale>
			<Icon>
				<href>C:/Users/A.Riedel1/AppData/LocalLow/Google/GoogleEarth/map-dot3_yellow.png</href>
			</Icon>
		</IconStyle>
		<LabelStyle>
			<scale>0.7</scale>
		</LabelStyle>
	</Style>
	<Style id="sn_placemark_circle16001010003">
		<IconStyle>
			<color>ff00ffff</color>
			<scale>0.7</scale>
			<Icon>
				<href>C:/Users/A.Riedel1/AppData/LocalLow/Google/GoogleEarth/map-dot3_yellow.png</href>
			</Icon>
			<hotSpot x="0.5" y="0.5" xunits="fraction" yunits="fraction"/>
		</IconStyle>
	</Style>
	<Style id="sn_placemark_circle16001010004">
		<IconStyle>
			<color>ff00ffff</color>
			<scale>0.7</scale>
			<Icon>
				<href>C:/Users/A.Riedel1/AppData/LocalLow/Google/GoogleEarth/map-dot3_yellow.png</href>
			</Icon>
			<hotSpot x="0.5" y="0.5" xunits="fraction" yunits="fraction"/>
		</IconStyle>
	</Style>
	<StyleMap id="msn_placemark_circle14022044">
		<Pair>
			<key>normal</key>
			<styleUrl>#sn_placemark_circle160010100045</styleUrl>
		</Pair>
		<Pair>
			<key>highlight</key>
			<styleUrl>#sh_placemark_circle_highlight501004225</styleUrl>
		</Pair>
	</StyleMap>
	<Style id="sh_map-dot3_yellow0">
		<IconStyle>
			<scale>0.827274</scale>
			<Icon>
				<href>C:/Users/A.Riedel1/AppData/LocalLow/Google/GoogleEarth/map-dot3_yellow.png</href>
			</Icon>
		</IconStyle>
	</Style>
	<Style id="sn_placemark_circle16001010005">
		<IconStyle>
			<color>ff00ffff</color>
			<scale>0.7</scale>
			<Icon>
				<href>C:/Users/A.Riedel1/AppData/LocalLow/Google/GoogleEarth/map-dot3_yellow.png</href>
			</Icon>
			<hotSpot x="0.5" y="0.5" xunits="fraction" yunits="fraction"/>
		</IconStyle>
	</Style>
	<Style id="sn_placemark_circle16001010006">
		<IconStyle>
			<color>ff00ffff</color>
			<scale>0.7</scale>
			<Icon>
				<href>C:/Users/A.Riedel1/AppData/LocalLow/Google/GoogleEarth/map-dot3_yellow.png</href>
			</Icon>
			<hotSpot x="0.5" y="0.5" xunits="fraction" yunits="fraction"/>
		</IconStyle>
	</Style>
	<StyleMap id="msn_placemark_circle14022045">
		<Pair>
			<key>normal</key>
			<styleUrl>#sn_placemark_circle16001010006</styleUrl>
		</Pair>
		<Pair>
			<key>highlight</key>
			<styleUrl>#sh_placemark_circle_highlight501004223</styleUrl>
		</Pair>
	</StyleMap>
	<Style id="sn_placemark_circle16001010007">
		<IconStyle>
			<color>ff00ffff</color>
			<scale>0.7</scale>
			<Icon>
				<href>C:/Users/A.Riedel1/AppData/LocalLow/Google/GoogleEarth/map-dot3_yellow.png</href>
			</Icon>
			<hotSpot x="0.5" y="0.5" xunits="fraction" yunits="fraction"/>
		</IconStyle>
	</Style>
	<Style id="sn_placemark_circle16001010008">
		<IconStyle>
			<color>ff00ffff</color>
			<scale>0.7</scale>
			<Icon>
				<href>C:/Users/A.Riedel1/AppData/LocalLow/Google/GoogleEarth/map-dot3_yellow.png</href>
			</Icon>
			<hotSpot x="0.5" y="0.5" xunits="fraction" yunits="fraction"/>
		</IconStyle>
	</Style>
	<StyleMap id="msn_placemark_circle14022046">
		<Pair>
			<key>normal</key>
			<styleUrl>#sn_placemark_circle16001010003</styleUrl>
		</Pair>
		<Pair>
			<key>highlight</key>
			<styleUrl>#sh_placemark_circle_highlight501004230</styleUrl>
		</Pair>
	</StyleMap>
	<StyleMap id="msn_placemark_circle14022047">
		<Pair>
			<key>normal</key>
			<styleUrl>#sn_placemark_circle160010100050</styleUrl>
		</Pair>
		<Pair>
			<key>highlight</key>
			<styleUrl>#sh_placemark_circle_highlight501004245</styleUrl>
		</Pair>
	</StyleMap>
	<StyleMap id="msn_placemark_circle14022048">
		<Pair>
			<key>normal</key>
			<styleUrl>#sn_placemark_circle160010100029</styleUrl>
		</Pair>
		<Pair>
			<key>highlight</key>
			<styleUrl>#sh_placemark_circle_highlight501004248</styleUrl>
		</Pair>
	</StyleMap>
	<Style id="sn_placemark_circle16001010009">
		<IconStyle>
			<color>ff00ffff</color>
			<scale>0.7</scale>
			<Icon>
				<href>C:/Users/A.Riedel1/AppData/LocalLow/Google/GoogleEarth/map-dot3_yellow.png</href>
			</Icon>
			<hotSpot x="0.5" y="0.5" xunits="fraction" yunits="fraction"/>
		</IconStyle>
	</Style>
	<StyleMap id="msn_placemark_circle14022049">
		<Pair>
			<key>normal</key>
			<styleUrl>#sn_placemark_circle160010100036</styleUrl>
		</Pair>
		<Pair>
			<key>highlight</key>
			<styleUrl>#sh_placemark_circle_highlight501004226</styleUrl>
		</Pair>
	</StyleMap>
	<Style id="sn_placemark_circle160010100010">
		<IconStyle>
			<color>ff00ffff</color>
			<scale>0.7</scale>
			<Icon>
				<href>C:/Users/A.Riedel1/AppData/LocalLow/Google/GoogleEarth/map-dot3_yellow.png</href>
			</Icon>
			<hotSpot x="0.5" y="0.5" xunits="fraction" yunits="fraction"/>
		</IconStyle>
	</Style>
	<StyleMap id="msn_map-dot3_red10">
		<Pair>
			<key>normal</key>
			<styleUrl>#sn_map-dot3_red1010</styleUrl>
		</Pair>
		<Pair>
			<key>highlight</key>
			<styleUrl>#sh_map-dot3_yellow01</styleUrl>
		</Pair>
	</StyleMap>
	<Style id="sh_placemark_circle_highlight50100422">
		<IconStyle>
			<color>ff00ffff</color>
			<scale>0.7</scale>
			<Icon>
				<href>C:/Users/A.Riedel1/AppData/LocalLow/Google/GoogleEarth/map-dot3_yellow.png</href>
			</Icon>
			<hotSpot x="0.5" y="0.5" xunits="fraction" yunits="fraction"/>
		</IconStyle>
	</Style>
	<Style id="sh_placemark_circle_highlight50100423">
		<IconStyle>
			<color>ff00ffff</color>
			<scale>0.7</scale>
			<Icon>
				<href>C:/Users/A.Riedel1/AppData/LocalLow/Google/GoogleEarth/map-dot3_yellow.png</href>
			</Icon>
			<hotSpot x="0.5" y="0.5" xunits="fraction" yunits="fraction"/>
		</IconStyle>
	</Style>
	<Style id="sh_placemark_circle_highlight50100424">
		<IconStyle>
			<color>ff00ffff</color>
			<scale>0.7</scale>
			<Icon>
				<href>C:/Users/A.Riedel1/AppData/LocalLow/Google/GoogleEarth/map-dot3_yellow.png</href>
			</Icon>
			<hotSpot x="0.5" y="0.5" xunits="fraction" yunits="fraction"/>
		</IconStyle>
	</Style>
	<Style id="sh_placemark_circle_highlight50100425">
		<IconStyle>
			<color>ff00ffff</color>
			<scale>0.7</scale>
			<Icon>
				<href>C:/Users/A.Riedel1/AppData/LocalLow/Google/GoogleEarth/map-dot3_yellow.png</href>
			</Icon>
			<hotSpot x="0.5" y="0.5" xunits="fraction" yunits="fraction"/>
		</IconStyle>
	</Style>
	<Style id="sn_map-dot3_yellow00">
		<IconStyle>
			<scale>0.7</scale>
			<Icon>
				<href>C:/Users/A.Riedel1/AppData/LocalLow/Google/GoogleEarth/map-dot3_yellow.png</href>
			</Icon>
		</IconStyle>
	</Style>
	<Style id="sh_placemark_circle_highlight50100426">
		<IconStyle>
			<color>ff00ffff</color>
			<scale>0.7</scale>
			<Icon>
				<href>C:/Users/A.Riedel1/AppData/LocalLow/Google/GoogleEarth/map-dot3_yellow.png</href>
			</Icon>
			<hotSpot x="0.5" y="0.5" xunits="fraction" yunits="fraction"/>
		</IconStyle>
	</Style>
	<Style id="sh_placemark_circle_highlight501004210">
		<IconStyle>
			<color>ff00ffff</color>
			<scale>0.7</scale>
			<Icon>
				<href>C:/Users/A.Riedel1/AppData/LocalLow/Google/GoogleEarth/map-dot3_yellow.png</href>
			</Icon>
			<hotSpot x="0.5" y="0.5" xunits="fraction" yunits="fraction"/>
		</IconStyle>
	</Style>
	<Style id="sn_placemark_circle160010100011">
		<IconStyle>
			<color>ff00ffff</color>
			<scale>0.7</scale>
			<Icon>
				<href>C:/Users/A.Riedel1/AppData/LocalLow/Google/GoogleEarth/map-dot3_yellow.png</href>
			</Icon>
			<hotSpot x="0.5" y="0.5" xunits="fraction" yunits="fraction"/>
		</IconStyle>
	</Style>
	<StyleMap id="msn_placemark_circle140220410">
		<Pair>
			<key>normal</key>
			<styleUrl>#sn_placemark_circle160010100028</styleUrl>
		</Pair>
		<Pair>
			<key>highlight</key>
			<styleUrl>#sh_placemark_circle_highlight501004211</styleUrl>
		</Pair>
	</StyleMap>
	<StyleMap id="msn_map-dot3_yellow000">
		<Pair>
			<key>normal</key>
			<styleUrl>#sn_map-dot3_yellow000</styleUrl>
		</Pair>
		<Pair>
			<key>highlight</key>
			<styleUrl>#sh_map-dot3_yellow30</styleUrl>
		</Pair>
	</StyleMap>
	<Style id="sn_placemark_circle160010100012">
		<IconStyle>
			<color>ff00ffff</color>
			<scale>0.7</scale>
			<Icon>
				<href>C:/Users/A.Riedel1/AppData/LocalLow/Google/GoogleEarth/map-dot3_yellow.png</href>
			</Icon>
			<hotSpot x="0.5" y="0.5" xunits="fraction" yunits="fraction"/>
		</IconStyle>
	</Style>
	<Style id="sh_map-dot3_yellow">
		<IconStyle>
			<color>ff00ffff</color>
			<scale>0.816667</scale>
			<Icon>
				<href>C:/Users/A.Riedel1/AppData/LocalLow/Google/GoogleEarth/map-dot3_yellow.png</href>
			</Icon>
		</IconStyle>
	</Style>
	<StyleMap id="msn_placemark_circle140220411">
		<Pair>
			<key>normal</key>
			<styleUrl>#sn_placemark_circle160010100049</styleUrl>
		</Pair>
		<Pair>
			<key>highlight</key>
			<styleUrl>#sh_placemark_circle_highlight50100422</styleUrl>
		</Pair>
	</StyleMap>
	<Style id="sh_placemark_circle_highlight50100427">
		<IconStyle>
			<color>ff00ffff</color>
			<scale>0.7</scale>
			<Icon>
				<href>C:/Users/A.Riedel1/AppData/LocalLow/Google/GoogleEarth/map-dot3_yellow.png</href>
			</Icon>
			<hotSpot x="0.5" y="0.5" xunits="fraction" yunits="fraction"/>
		</IconStyle>
	</Style>
	<StyleMap id="msn_placemark_circle140220412">
		<Pair>
			<key>normal</key>
			<styleUrl>#sn_placemark_circle160010100046</styleUrl>
		</Pair>
		<Pair>
			<key>highlight</key>
			<styleUrl>#sh_placemark_circle_highlight501004254</styleUrl>
		</Pair>
	</StyleMap>
	<StyleMap id="msn_map-dot3_yellow2">
		<Pair>
			<key>normal</key>
			<styleUrl>#sn_map-dot3_yellow0</styleUrl>
		</Pair>
		<Pair>
			<key>highlight</key>
			<styleUrl>#sh_map-dot3_yellow4</styleUrl>
		</Pair>
	</StyleMap>
	<Style id="sh_placemark_circle_highlight50100428">
		<IconStyle>
			<color>ff00ffff</color>
			<scale>0.7</scale>
			<Icon>
				<href>C:/Users/A.Riedel1/AppData/LocalLow/Google/GoogleEarth/map-dot3_yellow.png</href>
			</Icon>
			<hotSpot x="0.5" y="0.5" xunits="fraction" yunits="fraction"/>
		</IconStyle>
	</Style>
	<StyleMap id="msn_map-dot3_red1">
		<Pair>
			<key>normal</key>
			<styleUrl>#sn_map-dot3_red01</styleUrl>
		</Pair>
		<Pair>
			<key>highlight</key>
			<styleUrl>#sh_map-dot3_red40</styleUrl>
		</Pair>
	</StyleMap>
	<StyleMap id="msn_placemark_circle140220413">
		<Pair>
			<key>normal</key>
			<styleUrl>#sn_placemark_circle16001010002</styleUrl>
		</Pair>
		<Pair>
			<key>highlight</key>
			<styleUrl>#sh_placemark_circle_highlight501004215</styleUrl>
		</Pair>
	</StyleMap>
	<Style id="sn_placemark_circle160010100013">
		<IconStyle>
			<color>ff00ffff</color>
			<scale>0.7</scale>
			<Icon>
				<href>C:/Users/A.Riedel1/AppData/LocalLow/Google/GoogleEarth/map-dot3_yellow.png</href>
			</Icon>
			<hotSpot x="0.5" y="0.5" xunits="fraction" yunits="fraction"/>
		</IconStyle>
	</Style>
	<StyleMap id="msn_placemark_circle140220414">
		<Pair>
			<key>normal</key>
			<styleUrl>#sn_placemark_circle160010100023</styleUrl>
		</Pair>
		<Pair>
			<key>highlight</key>
			<styleUrl>#sh_placemark_circle_highlight501004214</styleUrl>
		</Pair>
	</StyleMap>
	<Style id="sn_placemark_circle160010100014">
		<IconStyle>
			<color>ff00ffff</color>
			<scale>0.7</scale>
			<Icon>
				<href>C:/Users/A.Riedel1/AppData/LocalLow/Google/GoogleEarth/map-dot3_yellow.png</href>
			</Icon>
			<hotSpot x="0.5" y="0.5" xunits="fraction" yunits="fraction"/>
		</IconStyle>
	</Style>
	<Style id="sh_donut0">
		<IconStyle>
			<color>ff00ffff</color>
			<scale>1.18182</scale>
			<Icon>
				<href>http://maps.google.com/mapfiles/kml/shapes/donut.png</href>
			</Icon>
		</IconStyle>
		<LabelStyle>
			<scale>0.7</scale>
		</LabelStyle>
	</Style>
	<Style id="sh_placemark_circle_highlight50100429">
		<IconStyle>
			<color>ff00ffff</color>
			<scale>0.7</scale>
			<Icon>
				<href>C:/Users/A.Riedel1/AppData/LocalLow/Google/GoogleEarth/map-dot3_yellow.png</href>
			</Icon>
			<hotSpot x="0.5" y="0.5" xunits="fraction" yunits="fraction"/>
		</IconStyle>
	</Style>
	<Style id="sh_placemark_circle_highlight501004211">
		<IconStyle>
			<color>ff00ffff</color>
			<scale>0.7</scale>
			<Icon>
				<href>C:/Users/A.Riedel1/AppData/LocalLow/Google/GoogleEarth/map-dot3_yellow.png</href>
			</Icon>
			<hotSpot x="0.5" y="0.5" xunits="fraction" yunits="fraction"/>
		</IconStyle>
	</Style>
	<Style id="sh_placemark_circle_highlight501004212">
		<IconStyle>
			<color>ff00ffff</color>
			<scale>0.7</scale>
			<Icon>
				<href>C:/Users/A.Riedel1/AppData/LocalLow/Google/GoogleEarth/map-dot3_yellow.png</href>
			</Icon>
			<hotSpot x="0.5" y="0.5" xunits="fraction" yunits="fraction"/>
		</IconStyle>
	</Style>
	<StyleMap id="msn_map-dot3_yellow4">
		<Pair>
			<key>normal</key>
			<styleUrl>#sn_map-dot3_yellow2</styleUrl>
		</Pair>
		<Pair>
			<key>highlight</key>
			<styleUrl>#sh_map-dot3_yellow40</styleUrl>
		</Pair>
	</StyleMap>
	<Style id="sh_placemark_circle_highlight501004213">
		<IconStyle>
			<color>ff00ffff</color>
			<scale>0.7</scale>
			<Icon>
				<href>C:/Users/A.Riedel1/AppData/LocalLow/Google/GoogleEarth/map-dot3_yellow.png</href>
			</Icon>
			<hotSpot x="0.5" y="0.5" xunits="fraction" yunits="fraction"/>
		</IconStyle>
	</Style>
	<Style id="sh_placemark_circle_highlight501004214">
		<IconStyle>
			<color>ff00ffff</color>
			<scale>0.7</scale>
			<Icon>
				<href>C:/Users/A.Riedel1/AppData/LocalLow/Google/GoogleEarth/map-dot3_yellow.png</href>
			</Icon>
			<hotSpot x="0.5" y="0.5" xunits="fraction" yunits="fraction"/>
		</IconStyle>
	</Style>
	<Style id="sh_placemark_circle_highlight501004215">
		<IconStyle>
			<color>ff00ffff</color>
			<scale>0.7</scale>
			<Icon>
				<href>C:/Users/A.Riedel1/AppData/LocalLow/Google/GoogleEarth/map-dot3_yellow.png</href>
			</Icon>
			<hotSpot x="0.5" y="0.5" xunits="fraction" yunits="fraction"/>
		</IconStyle>
	</Style>
	<StyleMap id="msn_placemark_circle140220415">
		<Pair>
			<key>normal</key>
			<styleUrl>#sn_placemark_circle160010100024</styleUrl>
		</Pair>
		<Pair>
			<key>highlight</key>
			<styleUrl>#sh_placemark_circle_highlight501004251</styleUrl>
		</Pair>
	</StyleMap>
	<StyleMap id="msn_placemark_circle140220416">
		<Pair>
			<key>normal</key>
			<styleUrl>#sn_placemark_circle160010100044</styleUrl>
		</Pair>
		<Pair>
			<key>highlight</key>
			<styleUrl>#sh_placemark_circle_highlight501004219</styleUrl>
		</Pair>
	</StyleMap>
	<StyleMap id="msn_placemark_circle140220417">
		<Pair>
			<key>normal</key>
			<styleUrl>#sn_placemark_circle160010100013</styleUrl>
		</Pair>
		<Pair>
			<key>highlight</key>
			<styleUrl>#sh_placemark_circle_highlight501004222</styleUrl>
		</Pair>
	</StyleMap>
	<Style id="sn_placemark_circle160010100015">
		<IconStyle>
			<color>ff00ffff</color>
			<scale>0.7</scale>
			<Icon>
				<href>C:/Users/A.Riedel1/AppData/LocalLow/Google/GoogleEarth/map-dot3_yellow.png</href>
			</Icon>
			<hotSpot x="0.5" y="0.5" xunits="fraction" yunits="fraction"/>
		</IconStyle>
	</Style>
	<Style id="sh_placemark_circle_highlight501004216">
		<IconStyle>
			<color>ff00ffff</color>
			<scale>0.7</scale>
			<Icon>
				<href>C:/Users/A.Riedel1/AppData/LocalLow/Google/GoogleEarth/map-dot3_yellow.png</href>
			</Icon>
			<hotSpot x="0.5" y="0.5" xunits="fraction" yunits="fraction"/>
		</IconStyle>
	</Style>
	<StyleMap id="msn_placemark_circle140220418">
		<Pair>
			<key>normal</key>
			<styleUrl>#sn_placemark_circle16001010000</styleUrl>
		</Pair>
		<Pair>
			<key>highlight</key>
			<styleUrl>#sh_placemark_circle_highlight501004231</styleUrl>
		</Pair>
	</StyleMap>
	<Style id="sn_placemark_circle16001010">
		<IconStyle>
			<color>ff00ffff</color>
			<scale>0.7</scale>
			<Icon>
				<href>C:/Users/A.Riedel1/AppData/LocalLow/Google/GoogleEarth/map-dot3_yellow.png</href>
			</Icon>
			<hotSpot x="0.5" y="0.5" xunits="fraction" yunits="fraction"/>
		</IconStyle>
	</Style>
	<StyleMap id="msn_placemark_circle140220420">
		<Pair>
			<key>normal</key>
			<styleUrl>#sn_placemark_circle160010100</styleUrl>
		</Pair>
		<Pair>
			<key>highlight</key>
			<styleUrl>#sh_placemark_circle_highlight501004200</styleUrl>
		</Pair>
	</StyleMap>
	<StyleMap id="msn_placemark_circle140220419">
		<Pair>
			<key>normal</key>
			<styleUrl>#sn_placemark_circle160010100040</styleUrl>
		</Pair>
		<Pair>
			<key>highlight</key>
			<styleUrl>#sh_placemark_circle_highlight50100421</styleUrl>
		</Pair>
	</StyleMap>
	<Style id="sn_map-dot3_yellow0">
		<IconStyle>
			<scale>0.7</scale>
			<Icon>
				<href>C:/Users/A.Riedel1/AppData/LocalLow/Google/GoogleEarth/map-dot3_yellow.png</href>
			</Icon>
		</IconStyle>
		<LabelStyle>
			<scale>0.7</scale>
		</LabelStyle>
	</Style>
	<Style id="sn_placemark_circle160010101">
		<IconStyle>
			<color>ff00ffff</color>
			<scale>0.7</scale>
			<Icon>
				<href>C:/Users/A.Riedel1/AppData/LocalLow/Google/GoogleEarth/map-dot3_yellow.png</href>
			</Icon>
			<hotSpot x="0.5" y="0.5" xunits="fraction" yunits="fraction"/>
		</IconStyle>
	</Style>
	<Style id="sh_placemark_circle_highlight501004217">
		<IconStyle>
			<color>ff00ffff</color>
			<scale>0.7</scale>
			<Icon>
				<href>C:/Users/A.Riedel1/AppData/LocalLow/Google/GoogleEarth/map-dot3_yellow.png</href>
			</Icon>
			<hotSpot x="0.5" y="0.5" xunits="fraction" yunits="fraction"/>
		</IconStyle>
	</Style>
	<Style id="sn_placemark_circle160010100016">
		<IconStyle>
			<color>ff00ffff</color>
			<scale>0.7</scale>
			<Icon>
				<href>C:/Users/A.Riedel1/AppData/LocalLow/Google/GoogleEarth/map-dot3_yellow.png</href>
			</Icon>
			<hotSpot x="0.5" y="0.5" xunits="fraction" yunits="fraction"/>
		</IconStyle>
	</Style>
	<Style id="sn_placemark_circle160010100017">
		<IconStyle>
			<color>ff00ffff</color>
			<scale>0.7</scale>
			<Icon>
				<href>C:/Users/A.Riedel1/AppData/LocalLow/Google/GoogleEarth/map-dot3_yellow.png</href>
			</Icon>
			<hotSpot x="0.5" y="0.5" xunits="fraction" yunits="fraction"/>
		</IconStyle>
	</Style>
	<Style id="sh_placemark_circle_highlight501004218">
		<IconStyle>
			<color>ff00ffff</color>
			<scale>0.7</scale>
			<Icon>
				<href>C:/Users/A.Riedel1/AppData/LocalLow/Google/GoogleEarth/map-dot3_yellow.png</href>
			</Icon>
			<hotSpot x="0.5" y="0.5" xunits="fraction" yunits="fraction"/>
		</IconStyle>
	</Style>
	<Style id="sh_placemark_circle_highlight501004219">
		<IconStyle>
			<color>ff00ffff</color>
			<scale>0.7</scale>
			<Icon>
				<href>C:/Users/A.Riedel1/AppData/LocalLow/Google/GoogleEarth/map-dot3_yellow.png</href>
			</Icon>
			<hotSpot x="0.5" y="0.5" xunits="fraction" yunits="fraction"/>
		</IconStyle>
	</Style>
	<Style id="sn_placemark_circle160010100018">
		<IconStyle>
			<color>ff00ffff</color>
			<scale>0.7</scale>
			<Icon>
				<href>C:/Users/A.Riedel1/AppData/LocalLow/Google/GoogleEarth/map-dot3_yellow.png</href>
			</Icon>
			<hotSpot x="0.5" y="0.5" xunits="fraction" yunits="fraction"/>
		</IconStyle>
	</Style>
	<Style id="sn_placemark_circle160010100019">
		<IconStyle>
			<color>ff00ffff</color>
			<scale>0.7</scale>
			<Icon>
				<href>C:/Users/A.Riedel1/AppData/LocalLow/Google/GoogleEarth/map-dot3_yellow.png</href>
			</Icon>
			<hotSpot x="0.5" y="0.5" xunits="fraction" yunits="fraction"/>
		</IconStyle>
	</Style>
	<StyleMap id="msn_placemark_circle140220421">
		<Pair>
			<key>normal</key>
			<styleUrl>#sn_placemark_circle160010100022</styleUrl>
		</Pair>
		<Pair>
			<key>highlight</key>
			<styleUrl>#sh_placemark_circle_highlight501004233</styleUrl>
		</Pair>
	</StyleMap>
	<StyleMap id="msn_placemark_circle140220422">
		<Pair>
			<key>normal</key>
			<styleUrl>#sn_placemark_circle160010100051</styleUrl>
		</Pair>
		<Pair>
			<key>highlight</key>
			<styleUrl>#sh_placemark_circle_highlight501004218</styleUrl>
		</Pair>
	</StyleMap>
	<Style id="sh_placemark_circle_highlight501004220">
		<IconStyle>
			<color>ff00ffff</color>
			<scale>0.7</scale>
			<Icon>
				<href>C:/Users/A.Riedel1/AppData/LocalLow/Google/GoogleEarth/map-dot3_yellow.png</href>
			</Icon>
			<hotSpot x="0.5" y="0.5" xunits="fraction" yunits="fraction"/>
		</IconStyle>
	</Style>
	<Style id="sn_placemark_circle160010100020">
		<IconStyle>
			<color>ff00ffff</color>
			<scale>0.7</scale>
			<Icon>
				<href>C:/Users/A.Riedel1/AppData/LocalLow/Google/GoogleEarth/map-dot3_yellow.png</href>
			</Icon>
			<hotSpot x="0.5" y="0.5" xunits="fraction" yunits="fraction"/>
		</IconStyle>
	</Style>
	<StyleMap id="msn_placemark_circle140220423">
		<Pair>
			<key>normal</key>
			<styleUrl>#sn_placemark_circle160010100038</styleUrl>
		</Pair>
		<Pair>
			<key>highlight</key>
			<styleUrl>#sh_placemark_circle_highlight50100426</styleUrl>
		</Pair>
	</StyleMap>
	<Style id="sn_placemark_circle160010100021">
		<IconStyle>
			<color>ff00ffff</color>
			<scale>0.7</scale>
			<Icon>
				<href>C:/Users/A.Riedel1/AppData/LocalLow/Google/GoogleEarth/map-dot3_yellow.png</href>
			</Icon>
			<hotSpot x="0.5" y="0.5" xunits="fraction" yunits="fraction"/>
		</IconStyle>
	</Style>
	<Style id="sh_placemark_circle_highlight501004221">
		<IconStyle>
			<color>ff00ffff</color>
			<scale>0.7</scale>
			<Icon>
				<href>C:/Users/A.Riedel1/AppData/LocalLow/Google/GoogleEarth/map-dot3_yellow.png</href>
			</Icon>
			<hotSpot x="0.5" y="0.5" xunits="fraction" yunits="fraction"/>
		</IconStyle>
	</Style>
	<StyleMap id="msn_placemark_circle140220424">
		<Pair>
			<key>normal</key>
			<styleUrl>#sn_placemark_circle160010100053</styleUrl>
		</Pair>
		<Pair>
			<key>highlight</key>
			<styleUrl>#sh_placemark_circle_highlight501004247</styleUrl>
		</Pair>
	</StyleMap>
	<Style id="sn_placemark_circle160010100022">
		<IconStyle>
			<color>ff00ffff</color>
			<scale>0.7</scale>
			<Icon>
				<href>C:/Users/A.Riedel1/AppData/LocalLow/Google/GoogleEarth/map-dot3_yellow.png</href>
			</Icon>
			<hotSpot x="0.5" y="0.5" xunits="fraction" yunits="fraction"/>
		</IconStyle>
	</Style>
	<Style id="sn_map-dot3_red0">
		<IconStyle>
			<color>ff00ffff</color>
			<Icon>
				<href>http://maps.google.com/mapfiles/kml/shapes/donut.png</href>
			</Icon>
		</IconStyle>
	</Style>
	<Style id="sn_placemark_circle160010103">
		<IconStyle>
			<color>ff00ffff</color>
			<scale>0.7</scale>
			<Icon>
				<href>C:/Users/A.Riedel1/AppData/LocalLow/Google/GoogleEarth/map-dot3_yellow.png</href>
			</Icon>
			<hotSpot x="0.5" y="0.5" xunits="fraction" yunits="fraction"/>
		</IconStyle>
	</Style>
	<Style id="sh_map-dot3_yellow000">
		<IconStyle>
			<scale>0.827273</scale>
			<Icon>
				<href>C:/Users/A.Riedel1/AppData/LocalLow/Google/GoogleEarth/map-dot3_yellow.png</href>
			</Icon>
		</IconStyle>
	</Style>
	<Style id="sh_placemark_circle_highlight501004222">
		<IconStyle>
			<color>ff00ffff</color>
			<scale>0.7</scale>
			<Icon>
				<href>C:/Users/A.Riedel1/AppData/LocalLow/Google/GoogleEarth/map-dot3_yellow.png</href>
			</Icon>
			<hotSpot x="0.5" y="0.5" xunits="fraction" yunits="fraction"/>
		</IconStyle>
	</Style>
	<Style id="sn_placemark_circle160010100023">
		<IconStyle>
			<color>ff00ffff</color>
			<scale>0.7</scale>
			<Icon>
				<href>C:/Users/A.Riedel1/AppData/LocalLow/Google/GoogleEarth/map-dot3_yellow.png</href>
			</Icon>
			<hotSpot x="0.5" y="0.5" xunits="fraction" yunits="fraction"/>
		</IconStyle>
	</Style>
	<Style id="sh_placemark_circle_highlight501004223">
		<IconStyle>
			<color>ff00ffff</color>
			<scale>0.7</scale>
			<Icon>
				<href>C:/Users/A.Riedel1/AppData/LocalLow/Google/GoogleEarth/map-dot3_yellow.png</href>
			</Icon>
			<hotSpot x="0.5" y="0.5" xunits="fraction" yunits="fraction"/>
		</IconStyle>
	</Style>
	<Style id="sn_placemark_circle1600101002">
		<IconStyle>
			<color>ff00ffff</color>
			<scale>0.7</scale>
			<Icon>
				<href>C:/Users/A.Riedel1/AppData/LocalLow/Google/GoogleEarth/map-dot3_yellow.png</href>
			</Icon>
			<hotSpot x="0.5" y="0.5" xunits="fraction" yunits="fraction"/>
		</IconStyle>
	</Style>
	<Style id="sh_donut3">
		<IconStyle>
			<color>ff00ffff</color>
			<scale>1.18182</scale>
			<Icon>
				<href>http://maps.google.com/mapfiles/kml/shapes/donut.png</href>
			</Icon>
		</IconStyle>
	</Style>
	<StyleMap id="msn_placemark_circle140220425">
		<Pair>
			<key>normal</key>
			<styleUrl>#sn_placemark_circle160010100041</styleUrl>
		</Pair>
		<Pair>
			<key>highlight</key>
			<styleUrl>#sh_placemark_circle_highlight501004253</styleUrl>
		</Pair>
	</StyleMap>
	<Style id="sn_placemark_circle160010100024">
		<IconStyle>
			<color>ff00ffff</color>
			<scale>0.7</scale>
			<Icon>
				<href>C:/Users/A.Riedel1/AppData/LocalLow/Google/GoogleEarth/map-dot3_yellow.png</href>
			</Icon>
			<hotSpot x="0.5" y="0.5" xunits="fraction" yunits="fraction"/>
		</IconStyle>
	</Style>
	<Style id="sh_placemark_circle_highlight501004224">
		<IconStyle>
			<color>ff00ffff</color>
			<scale>0.7</scale>
			<Icon>
				<href>C:/Users/A.Riedel1/AppData/LocalLow/Google/GoogleEarth/map-dot3_yellow.png</href>
			</Icon>
			<hotSpot x="0.5" y="0.5" xunits="fraction" yunits="fraction"/>
		</IconStyle>
	</Style>
	<Style id="sh_map-dot3_yellow40">
		<IconStyle>
			<scale>0.827274</scale>
			<Icon>
				<href>C:/Users/A.Riedel1/AppData/LocalLow/Google/GoogleEarth/map-dot3_yellow.png</href>
			</Icon>
		</IconStyle>
	</Style>
	<Style id="sn_placemark_circle160010100025">
		<IconStyle>
			<color>ff00ffff</color>
			<scale>0.7</scale>
			<Icon>
				<href>C:/Users/A.Riedel1/AppData/LocalLow/Google/GoogleEarth/map-dot3_yellow.png</href>
			</Icon>
			<hotSpot x="0.5" y="0.5" xunits="fraction" yunits="fraction"/>
		</IconStyle>
	</Style>
	<StyleMap id="msn_placemark_circle140220426">
		<Pair>
			<key>normal</key>
			<styleUrl>#sn_placemark_circle160010100048</styleUrl>
		</Pair>
		<Pair>
			<key>highlight</key>
			<styleUrl>#sh_placemark_circle_highlight501004235</styleUrl>
		</Pair>
	</StyleMap>
	<Style id="sn_placemark_circle160010100026">
		<IconStyle>
			<color>ff00ffff</color>
			<scale>0.7</scale>
			<Icon>
				<href>C:/Users/A.Riedel1/AppData/LocalLow/Google/GoogleEarth/map-dot3_yellow.png</href>
			</Icon>
			<hotSpot x="0.5" y="0.5" xunits="fraction" yunits="fraction"/>
		</IconStyle>
	</Style>
	<Style id="sh_placemark_circle_highlight501004225">
		<IconStyle>
			<color>ff00ffff</color>
			<scale>0.7</scale>
			<Icon>
				<href>C:/Users/A.Riedel1/AppData/LocalLow/Google/GoogleEarth/map-dot3_yellow.png</href>
			</Icon>
			<hotSpot x="0.5" y="0.5" xunits="fraction" yunits="fraction"/>
		</IconStyle>
	</Style>
	<Style id="sn_map-dot3_yellow2">
		<IconStyle>
			<scale>0.7</scale>
			<Icon>
				<href>C:/Users/A.Riedel1/AppData/LocalLow/Google/GoogleEarth/map-dot3_yellow.png</href>
			</Icon>
		</IconStyle>
	</Style>
	<Style id="sh_placemark_circle_highlight501004226">
		<IconStyle>
			<color>ff00ffff</color>
			<scale>0.7</scale>
			<Icon>
				<href>C:/Users/A.Riedel1/AppData/LocalLow/Google/GoogleEarth/map-dot3_yellow.png</href>
			</Icon>
			<hotSpot x="0.5" y="0.5" xunits="fraction" yunits="fraction"/>
		</IconStyle>
	</Style>
	<StyleMap id="msn_map-dot3_red3">
		<Pair>
			<key>normal</key>
			<styleUrl>#sn_map-dot3_red0</styleUrl>
		</Pair>
		<Pair>
			<key>highlight</key>
			<styleUrl>#sh_map-dot3_red6</styleUrl>
		</Pair>
	</StyleMap>
	<Style id="sh_placemark_circle_highlight501004227">
		<IconStyle>
			<color>ff00ffff</color>
			<scale>0.7</scale>
			<Icon>
				<href>C:/Users/A.Riedel1/AppData/LocalLow/Google/GoogleEarth/map-dot3_yellow.png</href>
			</Icon>
			<hotSpot x="0.5" y="0.5" xunits="fraction" yunits="fraction"/>
		</IconStyle>
	</Style>
	<Style id="sn_placemark_circle160010100027">
		<IconStyle>
			<color>ff00ffff</color>
			<scale>0.7</scale>
			<Icon>
				<href>C:/Users/A.Riedel1/AppData/LocalLow/Google/GoogleEarth/map-dot3_yellow.png</href>
			</Icon>
			<hotSpot x="0.5" y="0.5" xunits="fraction" yunits="fraction"/>
		</IconStyle>
	</Style>
	<StyleMap id="msn_placemark_circle140220427">
		<Pair>
			<key>normal</key>
			<styleUrl>#sn_placemark_circle160010100010</styleUrl>
		</Pair>
		<Pair>
			<key>highlight</key>
			<styleUrl>#sh_placemark_circle_highlight50100423</styleUrl>
		</Pair>
	</StyleMap>
	<Style id="sh_placemark_circle_highlight501004228">
		<IconStyle>
			<color>ff00ffff</color>
			<scale>0.7</scale>
			<Icon>
				<href>C:/Users/A.Riedel1/AppData/LocalLow/Google/GoogleEarth/map-dot3_yellow.png</href>
			</Icon>
			<hotSpot x="0.5" y="0.5" xunits="fraction" yunits="fraction"/>
		</IconStyle>
	</Style>
	<StyleMap id="msn_placemark_circle140220428">
		<Pair>
			<key>normal</key>
			<styleUrl>#sn_placemark_circle160010100018</styleUrl>
		</Pair>
		<Pair>
			<key>highlight</key>
			<styleUrl>#sh_placemark_circle_highlight501004240</styleUrl>
		</Pair>
	</StyleMap>
	<Style id="sn_placemark_circle160010100028">
		<IconStyle>
			<color>ff00ffff</color>
			<scale>0.7</scale>
			<Icon>
				<href>C:/Users/A.Riedel1/AppData/LocalLow/Google/GoogleEarth/map-dot3_yellow.png</href>
			</Icon>
			<hotSpot x="0.5" y="0.5" xunits="fraction" yunits="fraction"/>
		</IconStyle>
	</Style>
	<Style id="sn_donut0">
		<IconStyle>
			<color>ff00ffff</color>
			<Icon>
				<href>http://maps.google.com/mapfiles/kml/shapes/donut.png</href>
			</Icon>
		</IconStyle>
	</Style>
	<StyleMap id="msn_placemark_circle140220429">
		<Pair>
			<key>normal</key>
			<styleUrl>#sn_placemark_circle160010100052</styleUrl>
		</Pair>
		<Pair>
			<key>highlight</key>
			<styleUrl>#sh_placemark_circle_highlight50100429</styleUrl>
		</Pair>
	</StyleMap>
	<StyleMap id="msn_placemark_circle140220430">
		<Pair>
			<key>normal</key>
			<styleUrl>#sn_placemark_circle160010100031</styleUrl>
		</Pair>
		<Pair>
			<key>highlight</key>
			<styleUrl>#sh_placemark_circle_highlight501004234</styleUrl>
		</Pair>
	</StyleMap>
	<StyleMap id="msn_placemark_circle140220431">
		<Pair>
			<key>normal</key>
			<styleUrl>#sn_placemark_circle16001010005</styleUrl>
		</Pair>
		<Pair>
			<key>highlight</key>
			<styleUrl>#sh_placemark_circle_highlight50100425</styleUrl>
		</Pair>
	</StyleMap>
	<Style id="sh_placemark_circle_highlight501004229">
		<IconStyle>
			<color>ff00ffff</color>
			<scale>0.7</scale>
			<Icon>
				<href>C:/Users/A.Riedel1/AppData/LocalLow/Google/GoogleEarth/map-dot3_yellow.png</href>
			</Icon>
			<hotSpot x="0.5" y="0.5" xunits="fraction" yunits="fraction"/>
		</IconStyle>
	</Style>
	<Style id="sn_placemark_circle160010100029">
		<IconStyle>
			<color>ff00ffff</color>
			<scale>0.7</scale>
			<Icon>
				<href>C:/Users/A.Riedel1/AppData/LocalLow/Google/GoogleEarth/map-dot3_yellow.png</href>
			</Icon>
			<hotSpot x="0.5" y="0.5" xunits="fraction" yunits="fraction"/>
		</IconStyle>
	</Style>
	<StyleMap id="sn_map-dot3_red1000">
		<Pair>
			<key>normal</key>
			<styleUrl>#sn_map-dot3_red1010</styleUrl>
		</Pair>
		<Pair>
			<key>highlight</key>
			<styleUrl>#sn_map-dot3_red10</styleUrl>
		</Pair>
	</StyleMap>
	<Style id="sh_placemark_circle_highlight501004230">
		<IconStyle>
			<color>ff00ffff</color>
			<scale>0.7</scale>
			<Icon>
				<href>C:/Users/A.Riedel1/AppData/LocalLow/Google/GoogleEarth/map-dot3_yellow.png</href>
			</Icon>
			<hotSpot x="0.5" y="0.5" xunits="fraction" yunits="fraction"/>
		</IconStyle>
	</Style>
	<StyleMap id="msn_map-dot3_yellow6">
		<Pair>
			<key>normal</key>
			<styleUrl>#sn_map-dot3_yellow6</styleUrl>
		</Pair>
		<Pair>
			<key>highlight</key>
			<styleUrl>#sh_map-dot3_yellow0</styleUrl>
		</Pair>
	</StyleMap>
	<Style id="sh_placemark_circle_highlight501004231">
		<IconStyle>
			<color>ff00ffff</color>
			<scale>0.7</scale>
			<Icon>
				<href>C:/Users/A.Riedel1/AppData/LocalLow/Google/GoogleEarth/map-dot3_yellow.png</href>
			</Icon>
			<hotSpot x="0.5" y="0.5" xunits="fraction" yunits="fraction"/>
		</IconStyle>
	</Style>
	<Style id="sn_placemark_circle160010100030">
		<IconStyle>
			<color>ff00ffff</color>
			<scale>0.7</scale>
			<Icon>
				<href>C:/Users/A.Riedel1/AppData/LocalLow/Google/GoogleEarth/map-dot3_yellow.png</href>
			</Icon>
			<hotSpot x="0.5" y="0.5" xunits="fraction" yunits="fraction"/>
		</IconStyle>
	</Style>
	<StyleMap id="msn_placemark_circle140220432">
		<Pair>
			<key>normal</key>
			<styleUrl>#sn_placemark_circle16001010001</styleUrl>
		</Pair>
		<Pair>
			<key>highlight</key>
			<styleUrl>#sh_placemark_circle_highlight501004237</styleUrl>
		</Pair>
	</StyleMap>
	<Style id="sh_map-dot3_red6">
		<IconStyle>
			<color>ff00ffff</color>
			<scale>1.18182</scale>
			<Icon>
				<href>http://maps.google.com/mapfiles/kml/shapes/donut.png</href>
			</Icon>
		</IconStyle>
	</Style>
	<Style id="sh_placemark_circle_highlight501004200">
		<IconStyle>
			<color>ff00ffff</color>
			<scale>0.7</scale>
			<Icon>
				<href>C:/Users/A.Riedel1/AppData/LocalLow/Google/GoogleEarth/map-dot3_yellow.png</href>
			</Icon>
			<hotSpot x="0.5" y="0.5" xunits="fraction" yunits="fraction"/>
		</IconStyle>
	</Style>
	<StyleMap id="msn_placemark_circle140220433">
		<Pair>
			<key>normal</key>
			<styleUrl>#sn_placemark_circle160010100033</styleUrl>
		</Pair>
		<Pair>
			<key>highlight</key>
			<styleUrl>#sh_placemark_circle_highlight501004232</styleUrl>
		</Pair>
	</StyleMap>
	<StyleMap id="msn_donut3">
		<Pair>
			<key>normal</key>
			<styleUrl>#sn_donut2</styleUrl>
		</Pair>
		<Pair>
			<key>highlight</key>
			<styleUrl>#sh_donut0</styleUrl>
		</Pair>
	</StyleMap>
	<StyleMap id="msn_placemark_circle140220434">
		<Pair>
			<key>normal</key>
			<styleUrl>#sn_placemark_circle160010100021</styleUrl>
		</Pair>
		<Pair>
			<key>highlight</key>
			<styleUrl>#sh_placemark_circle_highlight501004239</styleUrl>
		</Pair>
	</StyleMap>
	<Style id="sh_placemark_circle_highlight501004232">
		<IconStyle>
			<color>ff00ffff</color>
			<scale>0.7</scale>
			<Icon>
				<href>C:/Users/A.Riedel1/AppData/LocalLow/Google/GoogleEarth/map-dot3_yellow.png</href>
			</Icon>
			<hotSpot x="0.5" y="0.5" xunits="fraction" yunits="fraction"/>
		</IconStyle>
	</Style>
	<StyleMap id="msn_placemark_circle140220435">
		<Pair>
			<key>normal</key>
			<styleUrl>#sn_placemark_circle160010100032</styleUrl>
		</Pair>
		<Pair>
			<key>highlight</key>
			<styleUrl>#sh_placemark_circle_highlight501004242</styleUrl>
		</Pair>
	</StyleMap>
	<StyleMap id="msn_donut0">
		<Pair>
			<key>normal</key>
			<styleUrl>#sn_donut0</styleUrl>
		</Pair>
		<Pair>
			<key>highlight</key>
			<styleUrl>#sh_donut2</styleUrl>
		</Pair>
	</StyleMap>
	<Style id="sn_placemark_circle160010100031">
		<IconStyle>
			<color>ff00ffff</color>
			<scale>0.7</scale>
			<Icon>
				<href>C:/Users/A.Riedel1/AppData/LocalLow/Google/GoogleEarth/map-dot3_yellow.png</href>
			</Icon>
			<hotSpot x="0.5" y="0.5" xunits="fraction" yunits="fraction"/>
		</IconStyle>
	</Style>
	<Style id="sh_map-dot3_yellow30">
		<IconStyle>
			<color>ff00ffff</color>
			<scale>0.7</scale>
			<Icon>
				<href>C:/Users/A.Riedel1/AppData/LocalLow/Google/GoogleEarth/map-dot3_yellow.png</href>
			</Icon>
		</IconStyle>
		<LabelStyle>
			<scale>1.1</scale>
		</LabelStyle>
	</Style>
	<Style id="sn_placemark_circle160010100032">
		<IconStyle>
			<color>ff00ffff</color>
			<scale>0.7</scale>
			<Icon>
				<href>C:/Users/A.Riedel1/AppData/LocalLow/Google/GoogleEarth/map-dot3_yellow.png</href>
			</Icon>
			<hotSpot x="0.5" y="0.5" xunits="fraction" yunits="fraction"/>
		</IconStyle>
	</Style>
	<Style id="sh_placemark_circle_highlight501004233">
		<IconStyle>
			<color>ff00ffff</color>
			<scale>0.7</scale>
			<Icon>
				<href>C:/Users/A.Riedel1/AppData/LocalLow/Google/GoogleEarth/map-dot3_yellow.png</href>
			</Icon>
			<hotSpot x="0.5" y="0.5" xunits="fraction" yunits="fraction"/>
		</IconStyle>
	</Style>
	<Style id="sh_placemark_circle_highlight501004234">
		<IconStyle>
			<color>ff00ffff</color>
			<scale>0.7</scale>
			<Icon>
				<href>C:/Users/A.Riedel1/AppData/LocalLow/Google/GoogleEarth/map-dot3_yellow.png</href>
			</Icon>
			<hotSpot x="0.5" y="0.5" xunits="fraction" yunits="fraction"/>
		</IconStyle>
	</Style>
	<StyleMap id="msn_placemark_circle140220436">
		<Pair>
			<key>normal</key>
			<styleUrl>#sn_placemark_circle160010100037</styleUrl>
		</Pair>
		<Pair>
			<key>highlight</key>
			<styleUrl>#sh_placemark_circle_highlight501004243</styleUrl>
		</Pair>
	</StyleMap>
	<Style id="sn_map-dot3_yellow01">
		<IconStyle>
			<scale>0.7</scale>
			<Icon>
				<href>C:/Users/A.Riedel1/AppData/LocalLow/Google/GoogleEarth/map-dot3_yellow.png</href>
			</Icon>
		</IconStyle>
	</Style>
	<Style id="sh_placemark_circle_highlight501004235">
		<IconStyle>
			<color>ff00ffff</color>
			<scale>0.7</scale>
			<Icon>
				<href>C:/Users/A.Riedel1/AppData/LocalLow/Google/GoogleEarth/map-dot3_yellow.png</href>
			</Icon>
			<hotSpot x="0.5" y="0.5" xunits="fraction" yunits="fraction"/>
		</IconStyle>
	</Style>
	<Style id="sh_placemark_circle_highlight501004236">
		<IconStyle>
			<color>ff00ffff</color>
			<scale>0.7</scale>
			<Icon>
				<href>C:/Users/A.Riedel1/AppData/LocalLow/Google/GoogleEarth/map-dot3_yellow.png</href>
			</Icon>
			<hotSpot x="0.5" y="0.5" xunits="fraction" yunits="fraction"/>
		</IconStyle>
	</Style>
	<Style id="sn_placemark_circle160010100033">
		<IconStyle>
			<color>ff00ffff</color>
			<scale>0.7</scale>
			<Icon>
				<href>C:/Users/A.Riedel1/AppData/LocalLow/Google/GoogleEarth/map-dot3_yellow.png</href>
			</Icon>
			<hotSpot x="0.5" y="0.5" xunits="fraction" yunits="fraction"/>
		</IconStyle>
	</Style>
	<StyleMap id="msn_placemark_circle00">
		<Pair>
			<key>normal</key>
			<styleUrl>#sn_placemark_circle0020</styleUrl>
		</Pair>
		<Pair>
			<key>highlight</key>
			<styleUrl>#sh_placemark_circle_highlight212</styleUrl>
		</Pair>
	</StyleMap>
	<Style id="sn_placemark_circle1600101001">
		<IconStyle>
			<color>ff00ffff</color>
			<scale>0.7</scale>
			<Icon>
				<href>C:/Users/A.Riedel1/AppData/LocalLow/Google/GoogleEarth/map-dot3_yellow.png</href>
			</Icon>
			<hotSpot x="0.5" y="0.5" xunits="fraction" yunits="fraction"/>
		</IconStyle>
	</Style>
	<Style id="sh_donut2">
		<IconStyle>
			<color>ff00ffff</color>
			<scale>1.16667</scale>
			<Icon>
				<href>http://maps.google.com/mapfiles/kml/shapes/donut.png</href>
			</Icon>
		</IconStyle>
	</Style>
	<Style id="sn_donut3">
		<IconStyle>
			<Icon>
			</Icon>
		</IconStyle>
		<LabelStyle>
			<scale>0.7</scale>
		</LabelStyle>
	</Style>
	<Style id="sn_map-dot3_red01">
		<IconStyle>
			<scale>0.7</scale>
			<Icon>
				<href>C:/Users/A.Riedel1/Documents/ANTRAEGE/Trigonopterus-Folgeantrag/map-dot3_yellow.png</href>
			</Icon>
			<hotSpot x="0.5" y="0.5" xunits="fraction" yunits="fraction"/>
		</IconStyle>
	</Style>
	<Style id="sn_placemark_circle160010100034">
		<IconStyle>
			<color>ff00ffff</color>
			<scale>0.7</scale>
			<Icon>
				<href>C:/Users/A.Riedel1/AppData/LocalLow/Google/GoogleEarth/map-dot3_yellow.png</href>
			</Icon>
			<hotSpot x="0.5" y="0.5" xunits="fraction" yunits="fraction"/>
		</IconStyle>
	</Style>
	<Style id="sh_map-dot3_red40">
		<IconStyle>
			<scale>0.827273</scale>
			<Icon>
				<href>C:/Users/A.Riedel1/Documents/ANTRAEGE/Trigonopterus-Folgeantrag/map-dot3_yellow.png</href>
			</Icon>
			<hotSpot x="0.5" y="0.5" xunits="fraction" yunits="fraction"/>
		</IconStyle>
	</Style>
	<Style id="sh_placemark_circle_highlight501004237">
		<IconStyle>
			<color>ff00ffff</color>
			<scale>0.7</scale>
			<Icon>
				<href>C:/Users/A.Riedel1/AppData/LocalLow/Google/GoogleEarth/map-dot3_yellow.png</href>
			</Icon>
			<hotSpot x="0.5" y="0.5" xunits="fraction" yunits="fraction"/>
		</IconStyle>
	</Style>
	<StyleMap id="msn_map-dot3_yellow30">
		<Pair>
			<key>normal</key>
			<styleUrl>#sn_map-dot3_yellow01</styleUrl>
		</Pair>
		<Pair>
			<key>highlight</key>
			<styleUrl>#sh_map-dot3_yellow000</styleUrl>
		</Pair>
	</StyleMap>
	<Style id="sn_donut2">
		<IconStyle>
			<color>ff00ffff</color>
			<Icon>
				<href>http://maps.google.com/mapfiles/kml/shapes/donut.png</href>
			</Icon>
		</IconStyle>
		<LabelStyle>
			<scale>0.7</scale>
		</LabelStyle>
	</Style>
	<Style id="sh_placemark_circle_highlight501004238">
		<IconStyle>
			<color>ff00ffff</color>
			<scale>0.7</scale>
			<Icon>
				<href>C:/Users/A.Riedel1/AppData/LocalLow/Google/GoogleEarth/map-dot3_yellow.png</href>
			</Icon>
			<hotSpot x="0.5" y="0.5" xunits="fraction" yunits="fraction"/>
		</IconStyle>
	</Style>
	<StyleMap id="msn_placemark_circle140220437">
		<Pair>
			<key>normal</key>
			<styleUrl>#sn_placemark_circle1600101000</styleUrl>
		</Pair>
		<Pair>
			<key>highlight</key>
			<styleUrl>#sh_placemark_circle_highlight501004229</styleUrl>
		</Pair>
	</StyleMap>
	<Style id="sn_map-dot3_yellow20">
		<IconStyle>
			<scale>0.7</scale>
			<Icon>
				<href>C:/Users/A.Riedel1/AppData/LocalLow/Google/GoogleEarth/map-dot3_yellow.png</href>
			</Icon>
		</IconStyle>
	</Style>
	<StyleMap id="msn_placemark_circle140220438">
		<Pair>
			<key>normal</key>
			<styleUrl>#sn_placemark_circle160010100035</styleUrl>
		</Pair>
		<Pair>
			<key>highlight</key>
			<styleUrl>#sh_placemark_circle_highlight501004244</styleUrl>
		</Pair>
	</StyleMap>
	<StyleMap id="msn_placemark_circle140220439">
		<Pair>
			<key>normal</key>
			<styleUrl>#sn_placemark_circle16001010007</styleUrl>
		</Pair>
		<Pair>
			<key>highlight</key>
			<styleUrl>#sh_placemark_circle_highlight501004246</styleUrl>
		</Pair>
	</StyleMap>
	<Style id="sn_placemark_circle160010100035">
		<IconStyle>
			<color>ff00ffff</color>
			<scale>0.7</scale>
			<Icon>
				<href>C:/Users/A.Riedel1/AppData/LocalLow/Google/GoogleEarth/map-dot3_yellow.png</href>
			</Icon>
			<hotSpot x="0.5" y="0.5" xunits="fraction" yunits="fraction"/>
		</IconStyle>
	</Style>
	<Style id="sh_placemark_circle_highlight501004239">
		<IconStyle>
			<color>ff00ffff</color>
			<scale>0.7</scale>
			<Icon>
				<href>C:/Users/A.Riedel1/AppData/LocalLow/Google/GoogleEarth/map-dot3_yellow.png</href>
			</Icon>
			<hotSpot x="0.5" y="0.5" xunits="fraction" yunits="fraction"/>
		</IconStyle>
	</Style>
	<StyleMap id="msn_placemark_circle140220440">
		<Pair>
			<key>normal</key>
			<styleUrl>#sn_placemark_circle160010100019</styleUrl>
		</Pair>
		<Pair>
			<key>highlight</key>
			<styleUrl>#sh_placemark_circle_highlight501004217</styleUrl>
		</Pair>
	</StyleMap>
	<Style id="sh_placemark_circle_highlight501004240">
		<IconStyle>
			<color>ff00ffff</color>
			<scale>0.7</scale>
			<Icon>
				<href>C:/Users/A.Riedel1/AppData/LocalLow/Google/GoogleEarth/map-dot3_yellow.png</href>
			</Icon>
			<hotSpot x="0.5" y="0.5" xunits="fraction" yunits="fraction"/>
		</IconStyle>
	</Style>
	<StyleMap id="msn_placemark_circle140220441">
		<Pair>
			<key>normal</key>
			<styleUrl>#sn_placemark_circle160010100014</styleUrl>
		</Pair>
		<Pair>
			<key>highlight</key>
			<styleUrl>#sh_placemark_circle_highlight501004238</styleUrl>
		</Pair>
	</StyleMap>
	<Style id="sn_map-dot3_red1010">
		<IconStyle>
			<scale>0.7</scale>
			<Icon>
				<href>C:/Users/A.Riedel1/AppData/LocalLow/Google/GoogleEarth/map-dot3_yellow.png</href>
			</Icon>
			<hotSpot x="0.5" y="0.5" xunits="fraction" yunits="fraction"/>
		</IconStyle>
	</Style>
	<Style id="sn_placemark_circle160010100036">
		<IconStyle>
			<color>ff00ffff</color>
			<scale>0.7</scale>
			<Icon>
				<href>C:/Users/A.Riedel1/AppData/LocalLow/Google/GoogleEarth/map-dot3_yellow.png</href>
			</Icon>
			<hotSpot x="0.5" y="0.5" xunits="fraction" yunits="fraction"/>
		</IconStyle>
	</Style>
	<StyleMap id="msn_placemark_circle140220442">
		<Pair>
			<key>normal</key>
			<styleUrl>#sn_placemark_circle16001010008</styleUrl>
		</Pair>
		<Pair>
			<key>highlight</key>
			<styleUrl>#sh_placemark_circle_highlight501004220</styleUrl>
		</Pair>
	</StyleMap>
	<StyleMap id="msn_placemark_circle140220443">
		<Pair>
			<key>normal</key>
			<styleUrl>#sn_placemark_circle160010100043</styleUrl>
		</Pair>
		<Pair>
			<key>highlight</key>
			<styleUrl>#sh_placemark_circle_highlight501004249</styleUrl>
		</Pair>
	</StyleMap>
	<StyleMap id="msn_donut1">
		<Pair>
			<key>normal</key>
			<styleUrl>#sn_donut3</styleUrl>
		</Pair>
		<Pair>
			<key>highlight</key>
			<styleUrl>#sh_donut</styleUrl>
		</Pair>
	</StyleMap>
	<Style id="sn_placemark_circle160010100037">
		<IconStyle>
			<color>ff00ffff</color>
			<scale>0.7</scale>
			<Icon>
				<href>C:/Users/A.Riedel1/AppData/LocalLow/Google/GoogleEarth/map-dot3_yellow.png</href>
			</Icon>
			<hotSpot x="0.5" y="0.5" xunits="fraction" yunits="fraction"/>
		</IconStyle>
	</Style>
	<Style id="sh_donut">
		<IconStyle>
			<Icon>
			</Icon>
		</IconStyle>
		<LabelStyle>
			<scale>0.7</scale>
		</LabelStyle>
	</Style>
	<StyleMap id="msn_placemark_circle1402202">
		<Pair>
			<key>normal</key>
			<styleUrl>#sn_placemark_circle16001010</styleUrl>
		</Pair>
		<Pair>
			<key>highlight</key>
			<styleUrl>#sh_placemark_circle_highlight5010041</styleUrl>
		</Pair>
	</StyleMap>
	<Style id="sn_map-dot3_yellow6">
		<IconStyle>
			<scale>0.7</scale>
			<Icon>
				<href>C:/Users/A.Riedel1/AppData/LocalLow/Google/GoogleEarth/map-dot3_yellow.png</href>
			</Icon>
		</IconStyle>
	</Style>
	<StyleMap id="msn_placemark_circle140220444">
		<Pair>
			<key>normal</key>
			<styleUrl>#sn_placemark_circle160010100034</styleUrl>
		</Pair>
		<Pair>
			<key>highlight</key>
			<styleUrl>#sh_placemark_circle_highlight50100427</styleUrl>
		</Pair>
	</StyleMap>
	<Style id="sh_placemark_circle_highlight501004241">
		<IconStyle>
			<color>ff00ffff</color>
			<scale>0.7</scale>
			<Icon>
				<href>C:/Users/A.Riedel1/AppData/LocalLow/Google/GoogleEarth/map-dot3_yellow.png</href>
			</Icon>
			<hotSpot x="0.5" y="0.5" xunits="fraction" yunits="fraction"/>
		</IconStyle>
	</Style>
	<StyleMap id="msn_placemark_circle140220445">
		<Pair>
			<key>normal</key>
			<styleUrl>#sn_placemark_circle160010100039</styleUrl>
		</Pair>
		<Pair>
			<key>highlight</key>
			<styleUrl>#sh_placemark_circle_highlight501004250</styleUrl>
		</Pair>
	</StyleMap>
	<Style id="sn_placemark_circle160010100038">
		<IconStyle>
			<color>ff00ffff</color>
			<scale>0.7</scale>
			<Icon>
				<href>C:/Users/A.Riedel1/AppData/LocalLow/Google/GoogleEarth/map-dot3_yellow.png</href>
			</Icon>
			<hotSpot x="0.5" y="0.5" xunits="fraction" yunits="fraction"/>
		</IconStyle>
	</Style>
	<Style id="sh_placemark_circle_highlight501004242">
		<IconStyle>
			<color>ff00ffff</color>
			<scale>0.7</scale>
			<Icon>
				<href>C:/Users/A.Riedel1/AppData/LocalLow/Google/GoogleEarth/map-dot3_yellow.png</href>
			</Icon>
			<hotSpot x="0.5" y="0.5" xunits="fraction" yunits="fraction"/>
		</IconStyle>
	</Style>
	<Style id="sh_placemark_circle_highlight5010042210">
		<IconStyle>
			<color>ff00ffff</color>
			<scale>0.7</scale>
			<Icon>
				<href>C:/Users/A.Riedel1/AppData/LocalLow/Google/GoogleEarth/map-dot3_yellow.png</href>
			</Icon>
			<hotSpot x="0.5" y="0.5" xunits="fraction" yunits="fraction"/>
		</IconStyle>
	</Style>
	<StyleMap id="msn_placemark_circle1402201">
		<Pair>
			<key>normal</key>
			<styleUrl>#sn_placemark_circle160010103</styleUrl>
		</Pair>
		<Pair>
			<key>highlight</key>
			<styleUrl>#sh_placemark_circle_highlight501004</styleUrl>
		</Pair>
	</StyleMap>
	<Style id="sn_placemark_circle160010100039">
		<IconStyle>
			<color>ff00ffff</color>
			<scale>0.7</scale>
			<Icon>
				<href>C:/Users/A.Riedel1/AppData/LocalLow/Google/GoogleEarth/map-dot3_yellow.png</href>
			</Icon>
			<hotSpot x="0.5" y="0.5" xunits="fraction" yunits="fraction"/>
		</IconStyle>
	</Style>
	<Style id="sh_placemark_circle_highlight501004">
		<IconStyle>
			<color>ff00ffff</color>
			<scale>0.7</scale>
			<Icon>
				<href>C:/Users/A.Riedel1/AppData/LocalLow/Google/GoogleEarth/map-dot3_yellow.png</href>
			</Icon>
			<hotSpot x="0.5" y="0.5" xunits="fraction" yunits="fraction"/>
		</IconStyle>
	</Style>
	<Style id="sh_placemark_circle_highlight501004243">
		<IconStyle>
			<color>ff00ffff</color>
			<scale>0.7</scale>
			<Icon>
				<href>C:/Users/A.Riedel1/AppData/LocalLow/Google/GoogleEarth/map-dot3_yellow.png</href>
			</Icon>
			<hotSpot x="0.5" y="0.5" xunits="fraction" yunits="fraction"/>
		</IconStyle>
	</Style>
	<Style id="sn_donut00">
		<IconStyle>
			<color>ff00ffff</color>
			<Icon>
				<href>http://maps.google.com/mapfiles/kml/shapes/donut.png</href>
			</Icon>
		</IconStyle>
	</Style>
	<Style id="sn_placemark_circle0020">
		<IconStyle>
			<color>ff00ffff</color>
			<scale>0.7</scale>
			<Icon>
				<href>C:/Users/A.Riedel1/AppData/LocalLow/Google/GoogleEarth/map-dot3_yellow.png</href>
			</Icon>
			<hotSpot x="0.5" y="0.5" xunits="fraction" yunits="fraction"/>
		</IconStyle>
	</Style>
	<Style id="sn_placemark_circle160010100040">
		<IconStyle>
			<color>ff00ffff</color>
			<scale>0.7</scale>
			<Icon>
				<href>C:/Users/A.Riedel1/AppData/LocalLow/Google/GoogleEarth/map-dot3_yellow.png</href>
			</Icon>
			<hotSpot x="0.5" y="0.5" xunits="fraction" yunits="fraction"/>
		</IconStyle>
	</Style>
	<Style id="sh_placemark_circle_highlight501004244">
		<IconStyle>
			<color>ff00ffff</color>
			<scale>0.7</scale>
			<Icon>
				<href>C:/Users/A.Riedel1/AppData/LocalLow/Google/GoogleEarth/map-dot3_yellow.png</href>
			</Icon>
			<hotSpot x="0.5" y="0.5" xunits="fraction" yunits="fraction"/>
		</IconStyle>
	</Style>
	<Style id="sh_placemark_circle_highlight5010043">
		<IconStyle>
			<color>ff00ffff</color>
			<scale>0.7</scale>
			<Icon>
				<href>C:/Users/A.Riedel1/AppData/LocalLow/Google/GoogleEarth/map-dot3_yellow.png</href>
			</Icon>
			<hotSpot x="0.5" y="0.5" xunits="fraction" yunits="fraction"/>
		</IconStyle>
	</Style>
	<StyleMap id="msn_placemark_circle140220446">
		<Pair>
			<key>normal</key>
			<styleUrl>#sn_placemark_circle16001010004</styleUrl>
		</Pair>
		<Pair>
			<key>highlight</key>
			<styleUrl>#sh_placemark_circle_highlight50100428</styleUrl>
		</Pair>
	</StyleMap>
	<StyleMap id="msn_placemark_circle140220447">
		<Pair>
			<key>normal</key>
			<styleUrl>#sn_placemark_circle160010100047</styleUrl>
		</Pair>
		<Pair>
			<key>highlight</key>
			<styleUrl>#sh_placemark_circle_highlight501004252</styleUrl>
		</Pair>
	</StyleMap>
	<Style id="sh_placemark_circle_highlight501004245">
		<IconStyle>
			<color>ff00ffff</color>
			<scale>0.7</scale>
			<Icon>
				<href>C:/Users/A.Riedel1/AppData/LocalLow/Google/GoogleEarth/map-dot3_yellow.png</href>
			</Icon>
			<hotSpot x="0.5" y="0.5" xunits="fraction" yunits="fraction"/>
		</IconStyle>
	</Style>
	<Style id="sn_placemark_circle160010100041">
		<IconStyle>
			<color>ff00ffff</color>
			<scale>0.7</scale>
			<Icon>
				<href>C:/Users/A.Riedel1/AppData/LocalLow/Google/GoogleEarth/map-dot3_yellow.png</href>
			</Icon>
			<hotSpot x="0.5" y="0.5" xunits="fraction" yunits="fraction"/>
		</IconStyle>
	</Style>
	<StyleMap id="msn_placemark_circle140220448">
		<Pair>
			<key>normal</key>
			<styleUrl>#sn_placemark_circle160010100017</styleUrl>
		</Pair>
		<Pair>
			<key>highlight</key>
			<styleUrl>#sh_placemark_circle_highlight5010042</styleUrl>
		</Pair>
	</StyleMap>
	<Style id="sn_placemark_circle160010100042">
		<IconStyle>
			<color>ff00ffff</color>
			<scale>0.7</scale>
			<Icon>
				<href>C:/Users/A.Riedel1/AppData/LocalLow/Google/GoogleEarth/map-dot3_yellow.png</href>
			</Icon>
			<hotSpot x="0.5" y="0.5" xunits="fraction" yunits="fraction"/>
		</IconStyle>
	</Style>
	<Style id="sn_placemark_circle160010100">
		<IconStyle>
			<color>ff00ffff</color>
			<scale>0.7</scale>
			<Icon>
				<href>C:/Users/A.Riedel1/AppData/LocalLow/Google/GoogleEarth/map-dot3_yellow.png</href>
			</Icon>
			<hotSpot x="0.5" y="0.5" xunits="fraction" yunits="fraction"/>
		</IconStyle>
	</Style>
	<Style id="sh_placemark_circle_highlight501004246">
		<IconStyle>
			<color>ff00ffff</color>
			<scale>0.7</scale>
			<Icon>
				<href>C:/Users/A.Riedel1/AppData/LocalLow/Google/GoogleEarth/map-dot3_yellow.png</href>
			</Icon>
			<hotSpot x="0.5" y="0.5" xunits="fraction" yunits="fraction"/>
		</IconStyle>
	</Style>
	<Style id="sh_placemark_circle_highlight501004247">
		<IconStyle>
			<color>ff00ffff</color>
			<scale>0.7</scale>
			<Icon>
				<href>C:/Users/A.Riedel1/AppData/LocalLow/Google/GoogleEarth/map-dot3_yellow.png</href>
			</Icon>
			<hotSpot x="0.5" y="0.5" xunits="fraction" yunits="fraction"/>
		</IconStyle>
	</Style>
	<Style id="sn_map-dot3_yellow1">
		<IconStyle>
			<scale>0.7</scale>
			<Icon>
				<href>C:/Users/A.Riedel1/AppData/LocalLow/Google/GoogleEarth/map-dot3_yellow.png</href>
			</Icon>
		</IconStyle>
		<LabelStyle>
			<scale>0.7</scale>
		</LabelStyle>
	</Style>
	<StyleMap id="msn_placemark_circle140220449">
		<Pair>
			<key>normal</key>
			<styleUrl>#sn_placemark_circle160010100015</styleUrl>
		</Pair>
		<Pair>
			<key>highlight</key>
			<styleUrl>#sh_placemark_circle_highlight501004241</styleUrl>
		</Pair>
	</StyleMap>
	<Style id="sn_placemark_circle160010100043">
		<IconStyle>
			<color>ff00ffff</color>
			<scale>0.7</scale>
			<Icon>
				<href>C:/Users/A.Riedel1/AppData/LocalLow/Google/GoogleEarth/map-dot3_yellow.png</href>
			</Icon>
			<hotSpot x="0.5" y="0.5" xunits="fraction" yunits="fraction"/>
		</IconStyle>
	</Style>
	<Style id="sh_placemark_circle_highlight501004248">
		<IconStyle>
			<color>ff00ffff</color>
			<scale>0.7</scale>
			<Icon>
				<href>C:/Users/A.Riedel1/AppData/LocalLow/Google/GoogleEarth/map-dot3_yellow.png</href>
			</Icon>
			<hotSpot x="0.5" y="0.5" xunits="fraction" yunits="fraction"/>
		</IconStyle>
	</Style>
	<StyleMap id="msn_placemark_circle140220450">
		<Pair>
			<key>normal</key>
			<styleUrl>#sn_placemark_circle16001010009</styleUrl>
		</Pair>
		<Pair>
			<key>highlight</key>
			<styleUrl>#sh_placemark_circle_highlight501004224</styleUrl>
		</Pair>
	</StyleMap>
	<Style id="sh_placemark_circle_highlight501004249">
		<IconStyle>
			<color>ff00ffff</color>
			<scale>0.7</scale>
			<Icon>
				<href>C:/Users/A.Riedel1/AppData/LocalLow/Google/GoogleEarth/map-dot3_yellow.png</href>
			</Icon>
			<hotSpot x="0.5" y="0.5" xunits="fraction" yunits="fraction"/>
		</IconStyle>
	</Style>
	<StyleMap id="msn_placemark_circle140220451">
		<Pair>
			<key>normal</key>
			<styleUrl>#sn_placemark_circle160010100027</styleUrl>
		</Pair>
		<Pair>
			<key>highlight</key>
			<styleUrl>#sh_placemark_circle_highlight501004213</styleUrl>
		</Pair>
	</StyleMap>
	<Style id="sh_map-dot3_yellow10">
		<IconStyle>
			<scale>0.827273</scale>
			<Icon>
				<href>C:/Users/A.Riedel1/AppData/LocalLow/Google/GoogleEarth/map-dot3_yellow.png</href>
			</Icon>
		</IconStyle>
	</Style>
	<Style id="sh_placemark_circle_highlight501004250">
		<IconStyle>
			<color>ff00ffff</color>
			<scale>0.7</scale>
			<Icon>
				<href>C:/Users/A.Riedel1/AppData/LocalLow/Google/GoogleEarth/map-dot3_yellow.png</href>
			</Icon>
			<hotSpot x="0.5" y="0.5" xunits="fraction" yunits="fraction"/>
		</IconStyle>
	</Style>
	<Style id="sn_map-dot3_red10">
		<IconStyle>
			<scale>0.7</scale>
			<Icon>
				<href>C:/Users/A.Riedel1/AppData/LocalLow/Google/GoogleEarth/map-dot3_yellow.png</href>
			</Icon>
			<hotSpot x="0.5" y="0.5" xunits="fraction" yunits="fraction"/>
		</IconStyle>
	</Style>
	<StyleMap id="msn_map-dot3_yellow20">
		<Pair>
			<key>normal</key>
			<styleUrl>#sn_map-dot3_yellow20</styleUrl>
		</Pair>
		<Pair>
			<key>highlight</key>
			<styleUrl>#sh_map-dot3_yellow2</styleUrl>
		</Pair>
	</StyleMap>
	<Style id="sh_placemark_circle_highlight501004251">
		<IconStyle>
			<color>ff00ffff</color>
			<scale>0.7</scale>
			<Icon>
				<href>C:/Users/A.Riedel1/AppData/LocalLow/Google/GoogleEarth/map-dot3_yellow.png</href>
			</Icon>
			<hotSpot x="0.5" y="0.5" xunits="fraction" yunits="fraction"/>
		</IconStyle>
	</Style>
	<StyleMap id="msn_placemark_circle140220452">
		<Pair>
			<key>normal</key>
			<styleUrl>#sn_placemark_circle160010100011</styleUrl>
		</Pair>
		<Pair>
			<key>highlight</key>
			<styleUrl>#sh_placemark_circle_highlight501004236</styleUrl>
		</Pair>
	</StyleMap>
	<StyleMap id="msn_donut2">
		<Pair>
			<key>normal</key>
			<styleUrl>#sn_donut00</styleUrl>
		</Pair>
		<Pair>
			<key>highlight</key>
			<styleUrl>#sh_donut3</styleUrl>
		</Pair>
	</StyleMap>
	<Style id="sh_placemark_circle_highlight501004252">
		<IconStyle>
			<color>ff00ffff</color>
			<scale>0.7</scale>
			<Icon>
				<href>C:/Users/A.Riedel1/AppData/LocalLow/Google/GoogleEarth/map-dot3_yellow.png</href>
			</Icon>
			<hotSpot x="0.5" y="0.5" xunits="fraction" yunits="fraction"/>
		</IconStyle>
	</Style>
	<Style id="sn_placemark_circle160010105">
		<IconStyle>
			<color>ff00ffff</color>
			<scale>0.7</scale>
			<Icon>
				<href>C:/Users/A.Riedel1/Documents/ANTRAEGE/Trigonopterus-Folgeantrag/map-dot3_yellow.png</href>
			</Icon>
			<hotSpot x="0.5" y="0.5" xunits="fraction" yunits="fraction"/>
		</IconStyle>
	</Style>
	<Style id="sn_placemark_circle160010100044">
		<IconStyle>
			<color>ff00ffff</color>
			<scale>0.7</scale>
			<Icon>
				<href>C:/Users/A.Riedel1/AppData/LocalLow/Google/GoogleEarth/map-dot3_yellow.png</href>
			</Icon>
			<hotSpot x="0.5" y="0.5" xunits="fraction" yunits="fraction"/>
		</IconStyle>
	</Style>
	<StyleMap id="msn_placemark_circle1402204110">
		<Pair>
			<key>normal</key>
			<styleUrl>#sn_placemark_circle1600101001</styleUrl>
		</Pair>
		<Pair>
			<key>highlight</key>
			<styleUrl>#sh_placemark_circle_highlight501004210</styleUrl>
		</Pair>
	</StyleMap>
	<Style id="sh_placemark_circle_highlight501004253">
		<IconStyle>
			<color>ff00ffff</color>
			<scale>0.7</scale>
			<Icon>
				<href>C:/Users/A.Riedel1/AppData/LocalLow/Google/GoogleEarth/map-dot3_yellow.png</href>
			</Icon>
			<hotSpot x="0.5" y="0.5" xunits="fraction" yunits="fraction"/>
		</IconStyle>
	</Style>
	<Style id="sn_placemark_circle160010100045">
		<IconStyle>
			<color>ff00ffff</color>
			<scale>0.7</scale>
			<Icon>
				<href>C:/Users/A.Riedel1/AppData/LocalLow/Google/GoogleEarth/map-dot3_yellow.png</href>
			</Icon>
			<hotSpot x="0.5" y="0.5" xunits="fraction" yunits="fraction"/>
		</IconStyle>
	</Style>
	<Style id="sn_placemark_circle160010100046">
		<IconStyle>
			<color>ff00ffff</color>
			<scale>0.7</scale>
			<Icon>
				<href>C:/Users/A.Riedel1/AppData/LocalLow/Google/GoogleEarth/map-dot3_yellow.png</href>
			</Icon>
			<hotSpot x="0.5" y="0.5" xunits="fraction" yunits="fraction"/>
		</IconStyle>
	</Style>
	<Style id="sh_map-dot3_yellow01">
		<IconStyle>
			<scale>0.827273</scale>
			<Icon>
				<href>C:/Users/A.Riedel1/AppData/LocalLow/Google/GoogleEarth/map-dot3_yellow.png</href>
			</Icon>
		</IconStyle>
	</Style>
	<Style id="sh_placemark_circle_highlight501004254">
		<IconStyle>
			<color>ff00ffff</color>
			<scale>0.7</scale>
			<Icon>
				<href>C:/Users/A.Riedel1/AppData/LocalLow/Google/GoogleEarth/map-dot3_yellow.png</href>
			</Icon>
			<hotSpot x="0.5" y="0.5" xunits="fraction" yunits="fraction"/>
		</IconStyle>
	</Style>
	<Style id="sh_map-dot3_yellow1">
		<IconStyle>
			<scale>0.827273</scale>
			<Icon>
				<href>C:/Users/A.Riedel1/AppData/LocalLow/Google/GoogleEarth/map-dot3_yellow.png</href>
			</Icon>
		</IconStyle>
		<LabelStyle>
			<scale>0.7</scale>
		</LabelStyle>
	</Style>
	<Style id="sn_placemark_circle160010100047">
		<IconStyle>
			<color>ff00ffff</color>
			<scale>0.7</scale>
			<Icon>
				<href>C:/Users/A.Riedel1/AppData/LocalLow/Google/GoogleEarth/map-dot3_yellow.png</href>
			</Icon>
			<hotSpot x="0.5" y="0.5" xunits="fraction" yunits="fraction"/>
		</IconStyle>
	</Style>
	<StyleMap id="msn_placemark_circle140220453">
		<Pair>
			<key>normal</key>
			<styleUrl>#sn_placemark_circle160010100026</styleUrl>
		</Pair>
		<Pair>
			<key>highlight</key>
			<styleUrl>#sh_placemark_circle_highlight50100424</styleUrl>
		</Pair>
	</StyleMap>
	<Style id="sn_placemark_circle160010100048">
		<IconStyle>
			<color>ff00ffff</color>
			<scale>0.7</scale>
			<Icon>
				<href>C:/Users/A.Riedel1/AppData/LocalLow/Google/GoogleEarth/map-dot3_yellow.png</href>
			</Icon>
			<hotSpot x="0.5" y="0.5" xunits="fraction" yunits="fraction"/>
		</IconStyle>
	</Style>
	<Style id="sn_placemark_circle160010100049">
		<IconStyle>
			<color>ff00ffff</color>
			<scale>0.7</scale>
			<Icon>
				<href>C:/Users/A.Riedel1/AppData/LocalLow/Google/GoogleEarth/map-dot3_yellow.png</href>
			</Icon>
			<hotSpot x="0.5" y="0.5" xunits="fraction" yunits="fraction"/>
		</IconStyle>
	</Style>
	<StyleMap id="msn_map-dot3_yellow10">
		<Pair>
			<key>normal</key>
			<styleUrl>#sn_map-dot3_yellow00</styleUrl>
		</Pair>
		<Pair>
			<key>highlight</key>
			<styleUrl>#sh_map-dot3_yellow10</styleUrl>
		</Pair>
	</StyleMap>
	<Style id="sn_placemark_circle160010100050">
		<IconStyle>
			<color>ff00ffff</color>
			<scale>0.7</scale>
			<Icon>
				<href>C:/Users/A.Riedel1/AppData/LocalLow/Google/GoogleEarth/map-dot3_yellow.png</href>
			</Icon>
			<hotSpot x="0.5" y="0.5" xunits="fraction" yunits="fraction"/>
		</IconStyle>
	</Style>
	<Style id="sn_placemark_circle160010100051">
		<IconStyle>
			<color>ff00ffff</color>
			<scale>0.7</scale>
			<Icon>
				<href>C:/Users/A.Riedel1/AppData/LocalLow/Google/GoogleEarth/map-dot3_yellow.png</href>
			</Icon>
			<hotSpot x="0.5" y="0.5" xunits="fraction" yunits="fraction"/>
		</IconStyle>
	</Style>
	<Style id="sh_placemark_circle_highlight5010040">
		<IconStyle>
			<color>ff00ffff</color>
			<scale>0.7</scale>
			<Icon>
				<href>C:/Users/A.Riedel1/Documents/ANTRAEGE/Trigonopterus-Folgeantrag/map-dot3_yellow.png</href>
			</Icon>
			<hotSpot x="0.5" y="0.5" xunits="fraction" yunits="fraction"/>
		</IconStyle>
	</Style>
	<Style id="sn_placemark_circle160010100052">
		<IconStyle>
			<color>ff00ffff</color>
			<scale>0.7</scale>
			<Icon>
				<href>C:/Users/A.Riedel1/AppData/LocalLow/Google/GoogleEarth/map-dot3_yellow.png</href>
			</Icon>
			<hotSpot x="0.5" y="0.5" xunits="fraction" yunits="fraction"/>
		</IconStyle>
	</Style>
	<Style id="sn_map-dot3_yellow">
		<IconStyle>
			<color>ff00ffff</color>
			<scale>0.7</scale>
			<Icon>
				<href>C:/Users/A.Riedel1/AppData/LocalLow/Google/GoogleEarth/map-dot3_yellow.png</href>
			</Icon>
		</IconStyle>
	</Style>
	<StyleMap id="msn_placemark_circle140220454">
		<Pair>
			<key>normal</key>
			<styleUrl>#sn_placemark_circle160010100025</styleUrl>
		</Pair>
		<Pair>
			<key>highlight</key>
			<styleUrl>#sh_placemark_circle_highlight50100420</styleUrl>
		</Pair>
	</StyleMap>
	<Style id="sn_placemark_circle160010100053">
		<IconStyle>
			<color>ff00ffff</color>
			<scale>0.7</scale>
			<Icon>
				<href>C:/Users/A.Riedel1/AppData/LocalLow/Google/GoogleEarth/map-dot3_yellow.png</href>
			</Icon>
			<hotSpot x="0.5" y="0.5" xunits="fraction" yunits="fraction"/>
		</IconStyle>
	</Style>
	<Style id="sn_map-dot3_yellow000">
		<IconStyle>
			<color>ff00ffff</color>
			<scale>0.7</scale>
			<Icon>
				<href>C:/Users/A.Riedel1/AppData/LocalLow/Google/GoogleEarth/map-dot3_yellow.png</href>
			</Icon>
		</IconStyle>
	</Style>
	<Folder>
		<name>Sunda-Arc</name>
		<open>1</open>
		<Folder>
			<name>NG_Mol_Sul</name>
			<Placemark>
				<LookAt>
					<longitude>120.5103833333333</longitude>
					<latitude>-1.7886</latitude>
					<altitude>0</altitude>
					<heading>0</heading>
					<tilt>0</tilt>
					<range>1905.654192457837</range>
					<gx:altitudeMode>relativeToSeaFloor</gx:altitudeMode>
				</LookAt>
				<styleUrl>#msn_placemark_circle140220430</styleUrl>
				<Point>
					<coordinates>120.5103833333333,-1.7886,0</coordinates>
				</Point>
			</Placemark>
			<Placemark>
				<LookAt>
					<longitude>120.8058833333333</longitude>
					<latitude>-1.859816666666667</latitude>
					<altitude>0</altitude>
					<heading>0</heading>
					<tilt>0</tilt>
					<range>1648.094689228254</range>
					<gx:altitudeMode>relativeToSeaFloor</gx:altitudeMode>
				</LookAt>
				<styleUrl>#msn_placemark_circle140220449</styleUrl>
				<Point>
					<coordinates>120.8058833333333,-1.859816666666667,0</coordinates>
				</Point>
			</Placemark>
			<Placemark>
				<LookAt>
					<longitude>127.7893333333333</longitude>
					<latitude>0.3171</latitude>
					<altitude>0</altitude>
					<heading>0</heading>
					<tilt>0</tilt>
					<range>1153.441752241467</range>
					<gx:altitudeMode>relativeToSeaFloor</gx:altitudeMode>
				</LookAt>
				<styleUrl>#msn_placemark_circle14022040</styleUrl>
				<Point>
					<coordinates>127.7893333333333,0.3171,0</coordinates>
				</Point>
			</Placemark>
			<Placemark>
				<LookAt>
					<longitude>127.7776</longitude>
					<latitude>0.32165</latitude>
					<altitude>0</altitude>
					<heading>0</heading>
					<tilt>0</tilt>
					<range>1367.270904903454</range>
					<gx:altitudeMode>relativeToSeaFloor</gx:altitudeMode>
				</LookAt>
				<styleUrl>#msn_placemark_circle140220422</styleUrl>
				<Point>
					<coordinates>127.7776,0.32165,0</coordinates>
				</Point>
			</Placemark>
			<Placemark>
				<LookAt>
					<longitude>127.8782</longitude>
					<latitude>0.4369</latitude>
					<altitude>0</altitude>
					<heading>0</heading>
					<tilt>0</tilt>
					<range>1180.522827171402</range>
					<gx:altitudeMode>relativeToSeaFloor</gx:altitudeMode>
				</LookAt>
				<styleUrl>#msn_placemark_circle14022049</styleUrl>
				<Point>
					<coordinates>127.8782,0.4369,0</coordinates>
				</Point>
			</Placemark>
			<Placemark>
				<LookAt>
					<longitude>127.883</longitude>
					<latitude>0.4526499999999999</latitude>
					<altitude>0</altitude>
					<heading>0</heading>
					<tilt>0</tilt>
					<range>1103.059250601761</range>
					<gx:altitudeMode>relativeToSeaFloor</gx:altitudeMode>
				</LookAt>
				<styleUrl>#msn_placemark_circle140220438</styleUrl>
				<Point>
					<coordinates>127.883,0.4526499999999999,0</coordinates>
				</Point>
			</Placemark>
			<Placemark>
				<LookAt>
					<longitude>124.5071166666667</longitude>
					<latitude>0.7825166666666665</latitude>
					<altitude>0</altitude>
					<heading>0</heading>
					<tilt>0</tilt>
					<range>1793.38458211125</range>
					<gx:altitudeMode>relativeToSeaFloor</gx:altitudeMode>
				</LookAt>
				<styleUrl>#msn_placemark_circle140220421</styleUrl>
				<Point>
					<coordinates>124.5071166666667,0.7825166666666665,0</coordinates>
				</Point>
			</Placemark>
			<Placemark>
				<LookAt>
					<gx:TimeStamp><when>2000</when>
</gx:TimeStamp>
					<longitude>120.7851333333333</longitude>
					<latitude>-1.830966666666667</latitude>
					<altitude>0</altitude>
					<heading>0</heading>
					<tilt>0</tilt>
					<range>1884.389462263404</range>
					<gx:altitudeMode>relativeToSeaFloor</gx:altitudeMode>
				</LookAt>
				<styleUrl>#msn_placemark_circle140220447</styleUrl>
				<Point>
					<coordinates>120.7851333333333,-1.830966666666667,0</coordinates>
				</Point>
			</Placemark>
			<Placemark>
				<LookAt>
					<longitude>127.3483666666667</longitude>
					<latitude>0.7986166666666666</latitude>
					<altitude>0</altitude>
					<heading>0</heading>
					<tilt>0</tilt>
					<range>1000.49944066886</range>
					<gx:altitudeMode>relativeToSeaFloor</gx:altitudeMode>
				</LookAt>
				<styleUrl>#msn_placemark_circle140220437</styleUrl>
				<Point>
					<coordinates>127.3483666666667,0.7986166666666666,0</coordinates>
				</Point>
			</Placemark>
			<Placemark>
				<LookAt>
					<longitude>128.25665</longitude>
					<latitude>0.8815499999999999</latitude>
					<altitude>0</altitude>
					<heading>0</heading>
					<tilt>0</tilt>
					<range>1000.49944066886</range>
					<gx:altitudeMode>relativeToSeaFloor</gx:altitudeMode>
				</LookAt>
				<styleUrl>#msn_placemark_circle140220431</styleUrl>
				<Point>
					<coordinates>128.25665,0.8815499999999999,0</coordinates>
				</Point>
			</Placemark>
			<Placemark>
				<LookAt>
					<longitude>120.6425166666667</longitude>
					<latitude>-2.090083333333333</latitude>
					<altitude>0</altitude>
					<heading>0</heading>
					<tilt>0</tilt>
					<range>1855.38471875188</range>
					<gx:altitudeMode>relativeToSeaFloor</gx:altitudeMode>
				</LookAt>
				<styleUrl>#msn_placemark_circle140220448</styleUrl>
				<Point>
					<coordinates>120.6425166666667,-2.090083333333333,0</coordinates>
				</Point>
			</Placemark>
			<Placemark>
				<LookAt>
					<longitude>127.5631666666667</longitude>
					<latitude>0.9252333333333334</latitude>
					<altitude>0</altitude>
					<heading>0</heading>
					<tilt>0</tilt>
					<range>1051.481476079601</range>
					<gx:altitudeMode>relativeToSeaFloor</gx:altitudeMode>
				</LookAt>
				<styleUrl>#msn_placemark_circle140220432</styleUrl>
				<Point>
					<coordinates>127.5631666666667,0.9252333333333334,0</coordinates>
				</Point>
			</Placemark>
			<Placemark>
				<LookAt>
					<longitude>128.2949166666667</longitude>
					<latitude>1.019633333333333</latitude>
					<altitude>0</altitude>
					<heading>0</heading>
					<tilt>0</tilt>
					<range>1692.417464433825</range>
					<gx:altitudeMode>relativeToSeaFloor</gx:altitudeMode>
				</LookAt>
				<styleUrl>#msn_placemark_circle140220441</styleUrl>
				<Point>
					<coordinates>128.2949166666667,1.019633333333333,0</coordinates>
				</Point>
			</Placemark>
			<Placemark>
				<LookAt>
					<longitude>127.4298333333333</longitude>
					<latitude>1.077833333333333</latitude>
					<altitude>0</altitude>
					<heading>0</heading>
					<tilt>0</tilt>
					<range>1036.69943081297</range>
					<gx:altitudeMode>relativeToSeaFloor</gx:altitudeMode>
				</LookAt>
				<styleUrl>#msn_placemark_circle140220444</styleUrl>
				<Point>
					<coordinates>127.4298333333333,1.077833333333333,0</coordinates>
				</Point>
			</Placemark>
			<Placemark>
				<LookAt>
					<longitude>120.6425162603167</longitude>
					<latitude>-2.090083350107757</latitude>
					<altitude>0</altitude>
					<heading>1.48198961172444e-008</heading>
					<tilt>0</tilt>
					<range>2316052.922649135</range>
					<gx:altitudeMode>relativeToSeaFloor</gx:altitudeMode>
				</LookAt>
				<styleUrl>#msn_placemark_circle140220425</styleUrl>
				<Point>
					<coordinates>120.75945,-2.20275,0</coordinates>
				</Point>
			</Placemark>
			<Placemark>
				<LookAt>
					<longitude>124.2364166666667</longitude>
					<latitude>0.54075</latitude>
					<altitude>0</altitude>
					<heading>0</heading>
					<tilt>0</tilt>
					<range>1000.5</range>
					<gx:altitudeMode>relativeToSeaFloor</gx:altitudeMode>
				</LookAt>
				<styleUrl>#msn_placemark_circle140220453</styleUrl>
				<Point>
					<coordinates>124.2364166666667,0.54075,0</coordinates>
				</Point>
			</Placemark>
			<Placemark>
				<LookAt>
					<longitude>125.0908166666667</longitude>
					<latitude>1.489413888888889</latitude>
					<altitude>0</altitude>
					<heading>0</heading>
					<tilt>0</tilt>
					<range>1061.613495489116</range>
					<gx:altitudeMode>relativeToSeaFloor</gx:altitudeMode>
				</LookAt>
				<styleUrl>#msn_placemark_circle14022043</styleUrl>
				<Point>
					<coordinates>125.0908166666667,1.489413888888889,0</coordinates>
				</Point>
			</Placemark>
			<Placemark>
				<LookAt>
					<longitude>120.7584333333333</longitude>
					<latitude>-2.207933333333334</latitude>
					<altitude>0</altitude>
					<heading>0</heading>
					<tilt>0</tilt>
					<range>2046.654808197032</range>
					<gx:altitudeMode>relativeToSeaFloor</gx:altitudeMode>
				</LookAt>
				<styleUrl>#msn_placemark_circle14022045</styleUrl>
				<Point>
					<coordinates>120.7584333333333,-2.207933333333334,0</coordinates>
				</Point>
			</Placemark>
			<Placemark>
				<LookAt>
					<longitude>121.6082166666667</longitude>
					<latitude>-0.8309166666666668</latitude>
					<altitude>0</altitude>
					<heading>0</heading>
					<tilt>0</tilt>
					<range>1000.49944066886</range>
					<gx:altitudeMode>relativeToSeaFloor</gx:altitudeMode>
				</LookAt>
				<styleUrl>#msn_placemark_circle140220446</styleUrl>
				<Point>
					<coordinates>121.6082166666667,-0.8309166666666668,0</coordinates>
				</Point>
			</Placemark>
			<Placemark>
				<LookAt>
					<longitude>120.7841833333333</longitude>
					<latitude>-2.256783333333333</latitude>
					<altitude>0</altitude>
					<heading>0</heading>
					<tilt>0</tilt>
					<range>2408.205953383704</range>
					<gx:altitudeMode>relativeToSeaFloor</gx:altitudeMode>
				</LookAt>
				<styleUrl>#msn_placemark_circle140220424</styleUrl>
				<Point>
					<coordinates>120.7841833333333,-2.256783333333333,0</coordinates>
				</Point>
			</Placemark>
			<Placemark>
				<LookAt>
					<longitude>134.0824833333333</longitude>
					<latitude>-0.8582833333333333</latitude>
					<altitude>0</altitude>
					<heading>0</heading>
					<tilt>0</tilt>
					<range>193.0659064103948</range>
					<gx:altitudeMode>relativeToSeaFloor</gx:altitudeMode>
				</LookAt>
				<styleUrl>#msn_placemark_circle140220450</styleUrl>
				<Point>
					<coordinates>134.0824833333333,-0.8582833333333333,0</coordinates>
				</Point>
			</Placemark>
			<Placemark>
				<LookAt>
					<longitude>120.7813</longitude>
					<latitude>-2.336716666666667</latitude>
					<altitude>0</altitude>
					<heading>0</heading>
					<tilt>0</tilt>
					<range>1703.383802755608</range>
					<gx:altitudeMode>relativeToSeaFloor</gx:altitudeMode>
				</LookAt>
				<styleUrl>#msn_placemark_circle1402204</styleUrl>
				<Point>
					<coordinates>120.7813,-2.336716666666667,0</coordinates>
				</Point>
			</Placemark>
			<Placemark>
				<LookAt>
					<longitude>140.5090333333333</longitude>
					<latitude>-2.5197</latitude>
					<altitude>0</altitude>
					<heading>0</heading>
					<tilt>0</tilt>
					<range>1014.814298780077</range>
					<gx:altitudeMode>relativeToSeaFloor</gx:altitudeMode>
				</LookAt>
				<styleUrl>#msn_placemark_circle140220434</styleUrl>
				<Point>
					<coordinates>140.5090333333333,-2.5197,0</coordinates>
				</Point>
			</Placemark>
			<Placemark>
				<LookAt>
					<longitude>120.7798666666667</longitude>
					<latitude>-2.338433333333334</latitude>
					<altitude>0</altitude>
					<heading>0</heading>
					<tilt>0</tilt>
					<range>1614.478732439598</range>
					<gx:altitudeMode>relativeToSeaFloor</gx:altitudeMode>
				</LookAt>
				<styleUrl>#msn_placemark_circle140220416</styleUrl>
				<Point>
					<coordinates>120.7798666666667,-2.338433333333334,0</coordinates>
				</Point>
			</Placemark>
			<Placemark>
				<LookAt>
					<longitude>140.5072666630409</longitude>
					<latitude>-2.525266666544171</latitude>
					<altitude>0</altitude>
					<heading>1.59750713909206e-010</heading>
					<tilt>0</tilt>
					<range>14651.31150694099</range>
					<gx:altitudeMode>relativeToSeaFloor</gx:altitudeMode>
				</LookAt>
				<styleUrl>#msn_placemark_circle140220442</styleUrl>
				<Point>
					<coordinates>140.5067833333334,-2.526566666666667,0</coordinates>
				</Point>
			</Placemark>
			<Placemark>
				<LookAt>
					<longitude>140.5089166666667</longitude>
					<latitude>-2.52135</latitude>
					<altitude>0</altitude>
					<heading>0</heading>
					<tilt>0</tilt>
					<range>2468.98526503883</range>
					<gx:altitudeMode>relativeToSeaFloor</gx:altitudeMode>
				</LookAt>
				<styleUrl>#msn_placemark_circle140220436</styleUrl>
				<Point>
					<coordinates>140.5089166666667,-2.52135,0</coordinates>
				</Point>
			</Placemark>
			<Placemark>
				<LookAt>
					<longitude>140.5069333333333</longitude>
					<latitude>-2.531866666666667</latitude>
					<altitude>0</altitude>
					<heading>0</heading>
					<tilt>0</tilt>
					<range>1771.104167459116</range>
					<gx:altitudeMode>relativeToSeaFloor</gx:altitudeMode>
				</LookAt>
				<styleUrl>#msn_placemark_circle140220445</styleUrl>
				<Point>
					<coordinates>140.5069333333333,-2.531866666666667,0</coordinates>
				</Point>
			</Placemark>
			<Placemark>
				<LookAt>
					<longitude>119.66965</longitude>
					<latitude>-2.921166666666667</latitude>
					<altitude>0</altitude>
					<heading>0</heading>
					<tilt>0</tilt>
					<range>2731.888148453885</range>
					<gx:altitudeMode>relativeToSeaFloor</gx:altitudeMode>
				</LookAt>
				<styleUrl>#msn_placemark_circle140220452</styleUrl>
				<Point>
					<coordinates>119.66965,-2.921166666666667,0</coordinates>
				</Point>
			</Placemark>
			<Placemark>
				<LookAt>
					<longitude>140.5066666666667</longitude>
					<latitude>-2.536666666666667</latitude>
					<altitude>0</altitude>
					<heading>0</heading>
					<tilt>0</tilt>
					<range>1595.779307832786</range>
					<gx:altitudeMode>relativeToSeaFloor</gx:altitudeMode>
				</LookAt>
				<styleUrl>#msn_placemark_circle140220423</styleUrl>
				<Point>
					<coordinates>140.5066666666667,-2.536666666666667,0</coordinates>
				</Point>
			</Placemark>
			<Placemark>
				<LookAt>
					<longitude>136.0255</longitude>
					<latitude>-0.9297333333333333</latitude>
					<altitude>0</altitude>
					<heading>0</heading>
					<tilt>0</tilt>
					<range>1000.49944066886</range>
					<gx:altitudeMode>relativeToSeaFloor</gx:altitudeMode>
				</LookAt>
				<styleUrl>#msn_placemark_circle14022041</styleUrl>
				<Point>
					<coordinates>136.0255,-0.9297333333333333,0</coordinates>
				</Point>
			</Placemark>
			<Placemark>
				<LookAt>
					<longitude>119.6345833333333</longitude>
					<latitude>-2.940766666666667</latitude>
					<altitude>0</altitude>
					<heading>0</heading>
					<tilt>0</tilt>
					<range>2662.451871678397</range>
					<gx:altitudeMode>relativeToSeaFloor</gx:altitudeMode>
				</LookAt>
				<styleUrl>#msn_placemark_circle140220451</styleUrl>
				<Point>
					<coordinates>119.6345833333333,-2.940766666666667,0</coordinates>
				</Point>
			</Placemark>
			<Placemark>
				<LookAt>
					<longitude>119.798</longitude>
					<latitude>-2.80565</latitude>
					<altitude>0</altitude>
					<heading>0</heading>
					<tilt>0</tilt>
					<range>2990.531695313555</range>
					<gx:altitudeMode>relativeToSeaFloor</gx:altitudeMode>
				</LookAt>
				<styleUrl>#msn_placemark_circle140220417</styleUrl>
				<Point>
					<coordinates>119.798,-2.80565,0</coordinates>
				</Point>
			</Placemark>
			<Placemark>
				<LookAt>
					<longitude>120.09325</longitude>
					<latitude>-2.942416666666667</latitude>
					<altitude>0</altitude>
					<heading>0</heading>
					<tilt>0</tilt>
					<range>2065.229332128982</range>
					<gx:altitudeMode>relativeToSeaFloor</gx:altitudeMode>
				</LookAt>
				<styleUrl>#msn_placemark_circle140220419</styleUrl>
				<Point>
					<coordinates>120.09325,-2.942416666666667,0</coordinates>
				</Point>
			</Placemark>
			<Placemark>
				<LookAt>
					<longitude>120.0886666666667</longitude>
					<latitude>-2.942316666666667</latitude>
					<altitude>0</altitude>
					<heading>0</heading>
					<tilt>0</tilt>
					<range>2003.993916375652</range>
					<gx:altitudeMode>relativeToSeaFloor</gx:altitudeMode>
				</LookAt>
				<styleUrl>#msn_placemark_circle140220411</styleUrl>
				<Point>
					<coordinates>120.0886666666667,-2.942316666666667,0</coordinates>
				</Point>
			</Placemark>
			<Placemark>
				<LookAt>
					<longitude>138.6704833333333</longitude>
					<latitude>-3.69645</latitude>
					<altitude>0</altitude>
					<heading>0</heading>
					<tilt>0</tilt>
					<range>3298.214659536395</range>
					<gx:altitudeMode>relativeToSeaFloor</gx:altitudeMode>
				</LookAt>
				<styleUrl>#msn_placemark_circle140220443</styleUrl>
				<Point>
					<coordinates>138.6704833333333,-3.69645,0</coordinates>
				</Point>
			</Placemark>
			<Placemark>
				<LookAt>
					<longitude>120.0375166666667</longitude>
					<latitude>-2.98355</latitude>
					<altitude>0</altitude>
					<heading>0</heading>
					<tilt>0</tilt>
					<range>2387.554091323954</range>
					<gx:altitudeMode>relativeToSeaFloor</gx:altitudeMode>
				</LookAt>
				<styleUrl>#msn_placemark_circle140220454</styleUrl>
				<Point>
					<coordinates>120.0375166666667,-2.98355,0</coordinates>
				</Point>
			</Placemark>
			<Placemark>
				<LookAt>
					<longitude>120.04205</longitude>
					<latitude>-2.983683333333333</latitude>
					<altitude>0</altitude>
					<heading>0</heading>
					<tilt>0</tilt>
					<range>2457.727690387684</range>
					<gx:altitudeMode>relativeToSeaFloor</gx:altitudeMode>
				</LookAt>
				<styleUrl>#msn_placemark_circle140220410</styleUrl>
				<Point>
					<coordinates>120.04205,-2.983683333333333,0</coordinates>
				</Point>
			</Placemark>
			<Placemark>
				<LookAt>
					<longitude>122.2278333333333</longitude>
					<latitude>-3.7357</latitude>
					<altitude>0</altitude>
					<heading>0</heading>
					<tilt>0</tilt>
					<range>1000.49944066886</range>
					<gx:altitudeMode>relativeToSeaFloor</gx:altitudeMode>
				</LookAt>
				<styleUrl>#msn_placemark_circle140220415</styleUrl>
				<Point>
					<coordinates>122.2278333333333,-3.7357,0</coordinates>
				</Point>
			</Placemark>
			<Placemark>
				<LookAt>
					<longitude>138.5917833333333</longitude>
					<latitude>-3.7901</latitude>
					<altitude>0</altitude>
					<heading>0</heading>
					<tilt>0</tilt>
					<range>3294.987787172047</range>
					<gx:altitudeMode>relativeToSeaFloor</gx:altitudeMode>
				</LookAt>
				<styleUrl>#msn_placemark_circle140220426</styleUrl>
				<Point>
					<coordinates>138.5917833333333,-3.7901,0</coordinates>
				</Point>
			</Placemark>
			<Placemark>
				<LookAt>
					<longitude>121.2809333333334</longitude>
					<latitude>-3.801216666666667</latitude>
					<altitude>0</altitude>
					<heading>0</heading>
					<tilt>0</tilt>
					<range>1255.783833592049</range>
					<gx:altitudeMode>relativeToSeaFloor</gx:altitudeMode>
				</LookAt>
				<styleUrl>#msn_placemark_circle140220413</styleUrl>
				<Point>
					<coordinates>121.2809333333334,-3.801216666666667,0</coordinates>
				</Point>
			</Placemark>
			<Placemark>
				<LookAt>
					<longitude>138.5796666666667</longitude>
					<latitude>-3.806366666666667</latitude>
					<altitude>0</altitude>
					<heading>0</heading>
					<tilt>0</tilt>
					<range>3296.37785395269</range>
					<gx:altitudeMode>relativeToSeaFloor</gx:altitudeMode>
				</LookAt>
				<styleUrl>#msn_placemark_circle140220418</styleUrl>
				<Point>
					<coordinates>138.5796666666667,-3.806366666666667,0</coordinates>
				</Point>
			</Placemark>
			<Placemark>
				<LookAt>
					<longitude>138.95595</longitude>
					<latitude>-3.952683333333333</latitude>
					<altitude>0</altitude>
					<heading>0</heading>
					<tilt>0</tilt>
					<range>2977.577747562641</range>
					<gx:altitudeMode>relativeToSeaFloor</gx:altitudeMode>
				</LookAt>
				<styleUrl>#msn_placemark_circle14022047</styleUrl>
				<Point>
					<coordinates>138.95595,-3.952683333333333,0</coordinates>
				</Point>
			</Placemark>
			<Placemark>
				<LookAt>
					<longitude>123.6113333333334</longitude>
					<latitude>-5.338366666666667</latitude>
					<altitude>0</altitude>
					<heading>0</heading>
					<tilt>0</tilt>
					<range>671.0460793890431</range>
					<gx:altitudeMode>relativeToSeaFloor</gx:altitudeMode>
				</LookAt>
				<styleUrl>#msn_placemark_circle14022044</styleUrl>
				<Point>
					<coordinates>123.6113333333334,-5.338366666666667,0</coordinates>
				</Point>
			</Placemark>
			<Placemark>
				<LookAt>
					<longitude>120.5132333333333</longitude>
					<latitude>-6.305566666666667</latitude>
					<altitude>0</altitude>
					<heading>0</heading>
					<tilt>0</tilt>
					<range>1000.5</range>
					<gx:altitudeMode>relativeToSeaFloor</gx:altitudeMode>
				</LookAt>
				<styleUrl>#msn_placemark_circle14022046</styleUrl>
				<Point>
					<coordinates>120.5132333333333,-6.305566666666667,0</coordinates>
				</Point>
			</Placemark>
			<Placemark>
				<LookAt>
					<longitude>120.5021166666667</longitude>
					<latitude>-6.341399999999999</latitude>
					<altitude>0</altitude>
					<heading>0</heading>
					<tilt>0</tilt>
					<range>1387.512317685221</range>
					<gx:altitudeMode>relativeToSeaFloor</gx:altitudeMode>
				</LookAt>
				<styleUrl>#msn_placemark_circle140220429</styleUrl>
				<Point>
					<coordinates>120.5021166666667,-6.341399999999999,0</coordinates>
				</Point>
			</Placemark>
			<Placemark>
				<LookAt>
					<longitude>147.4030833333333</longitude>
					<latitude>-6.453683333333333</latitude>
					<altitude>0</altitude>
					<heading>0</heading>
					<tilt>0</tilt>
					<range>514.8781964723627</range>
					<gx:altitudeMode>relativeToSeaFloor</gx:altitudeMode>
				</LookAt>
				<styleUrl>#msn_placemark_circle14022042</styleUrl>
				<Point>
					<coordinates>147.4030833333333,-6.453683333333333,0</coordinates>
				</Point>
			</Placemark>
			<Placemark>
				<LookAt>
					<longitude>147.5085333333333</longitude>
					<latitude>-6.457283333333334</latitude>
					<altitude>0</altitude>
					<heading>0</heading>
					<tilt>0</tilt>
					<range>481.2788326827474</range>
					<gx:altitudeMode>relativeToSeaFloor</gx:altitudeMode>
				</LookAt>
				<styleUrl>#msn_placemark_circle140220428</styleUrl>
				<Point>
					<coordinates>147.5085333333333,-6.457283333333334,0</coordinates>
				</Point>
			</Placemark>
			<Placemark>
				<LookAt>
					<longitude>147.7712</longitude>
					<latitude>-6.487083333333333</latitude>
					<altitude>0</altitude>
					<heading>0</heading>
					<tilt>0</tilt>
					<range>1813.896428253789</range>
					<gx:altitudeMode>relativeToSeaFloor</gx:altitudeMode>
				</LookAt>
				<styleUrl>#msn_placemark_circle14022048</styleUrl>
				<Point>
					<coordinates>147.7712,-6.487083333333333,0</coordinates>
				</Point>
			</Placemark>
			<Placemark>
				<LookAt>
					<longitude>119.9252833333333</longitude>
					<latitude>-5.392416666666667</latitude>
					<altitude>0</altitude>
					<heading>0</heading>
					<tilt>0</tilt>
					<range>1544.127574028932</range>
					<gx:altitudeMode>relativeToSeaFloor</gx:altitudeMode>
				</LookAt>
				<styleUrl>#msn_placemark_circle140220433</styleUrl>
				<Point>
					<coordinates>119.9252833333333,-5.392416666666667,0</coordinates>
				</Point>
			</Placemark>
			<Placemark>
				<LookAt>
					<longitude>147.5645</longitude>
					<latitude>-9.403549999999999</latitude>
					<altitude>0</altitude>
					<heading>0</heading>
					<tilt>0</tilt>
					<range>863.3116817301675</range>
					<gx:altitudeMode>relativeToSeaFloor</gx:altitudeMode>
				</LookAt>
				<styleUrl>#msn_placemark_circle140220427</styleUrl>
				<Point>
					<coordinates>147.5645,-9.403549999999999,0</coordinates>
				</Point>
			</Placemark>
			<Placemark>
				<LookAt>
					<longitude>121.8366333333334</longitude>
					<latitude>-4.011433333333334</latitude>
					<altitude>0</altitude>
					<heading>0</heading>
					<tilt>0</tilt>
					<range>1000.49944066886</range>
					<gx:altitudeMode>relativeToSeaFloor</gx:altitudeMode>
				</LookAt>
				<styleUrl>#msn_placemark_circle140220439</styleUrl>
				<Point>
					<coordinates>121.8366333333334,-4.011433333333334,0</coordinates>
				</Point>
			</Placemark>
			<Placemark>
				<LookAt>
					<longitude>140.5068666666667</longitude>
					<latitude>-2.53385</latitude>
					<altitude>0</altitude>
					<heading>0</heading>
					<tilt>0</tilt>
					<range>1714.180317958511</range>
					<gx:altitudeMode>relativeToSeaFloor</gx:altitudeMode>
				</LookAt>
				<styleUrl>#msn_placemark_circle140220412</styleUrl>
				<Point>
					<coordinates>140.5068666666667,-2.53385,0</coordinates>
				</Point>
			</Placemark>
			<Placemark>
				<LookAt>
					<longitude>140.5072666666667</longitude>
					<latitude>-2.525266666666667</latitude>
					<altitude>0</altitude>
					<heading>0</heading>
					<tilt>0</tilt>
					<range>2148.734421707338</range>
					<gx:altitudeMode>relativeToSeaFloor</gx:altitudeMode>
				</LookAt>
				<styleUrl>#msn_placemark_circle140220435</styleUrl>
				<Point>
					<coordinates>140.5072666666667,-2.525266666666667,0</coordinates>
				</Point>
			</Placemark>
			<Placemark>
				<LookAt>
					<longitude>133.9118333333333</longitude>
					<latitude>-1.117766666666667</latitude>
					<altitude>0</altitude>
					<heading>0</heading>
					<tilt>0</tilt>
					<range>1291.467195980968</range>
					<gx:altitudeMode>relativeToSeaFloor</gx:altitudeMode>
				</LookAt>
				<styleUrl>#msn_placemark_circle140220440</styleUrl>
				<Point>
					<coordinates>133.9118333333333,-1.117766666666667,0</coordinates>
				</Point>
			</Placemark>
		</Folder>
		<Folder>
			<name>Borneo</name>
			<Style>
				<ListStyle>
					<listItemType>check</listItemType>
					<bgColor>00ffffff</bgColor>
					<maxSnippetLines>2</maxSnippetLines>
				</ListStyle>
			</Style>
			<Placemark>
				<description>Hutan Wisata Sei Tangap, ca. 8 km W of Tanjungredeb</description>
				<LookAt>
					<longitude>123.0207078875403</longitude>
					<latitude>-1.38281210089009</latitude>
					<altitude>0</altitude>
					<heading>3.941731641761776</heading>
					<tilt>0</tilt>
					<range>2125949.540795047</range>
					<gx:altitudeMode>relativeToSeaFloor</gx:altitudeMode>
				</LookAt>
				<styleUrl>#msn_placemark_circle00</styleUrl>
				<Point>
					<gx:altitudeMode>clampToSeaFloor</gx:altitudeMode>
					<coordinates>117.4108333333333,2.1345,0</coordinates>
				</Point>
			</Placemark>
			<Placemark>
				<description>Sungai Wain Protection forest, ca 15 km N of Balikpapan</description>
				<LookAt>
					<longitude>122.0522798604101</longitude>
					<latitude>-1.265675388335235</latitude>
					<altitude>0</altitude>
					<heading>3.956634079866315</heading>
					<tilt>0</tilt>
					<range>2126041.958666447</range>
					<gx:altitudeMode>relativeToSeaFloor</gx:altitudeMode>
				</LookAt>
				<styleUrl>#msn_placemark_circle00</styleUrl>
				<Point>
					<gx:altitudeMode>clampToSeaFloor</gx:altitudeMode>
					<coordinates>116.8497166666667,-1.145483333333333,0</coordinates>
				</Point>
			</Placemark>
			<Placemark>
				<description>Palawan, mt. Bloomfield</description>
				<LookAt>
					<longitude>125.6193505284562</longitude>
					<latitude>5.343607395009786</latitude>
					<altitude>0</altitude>
					<heading>-0.04867749502416605</heading>
					<tilt>0</tilt>
					<range>3009603.383890854</range>
					<gx:altitudeMode>relativeToSeaFloor</gx:altitudeMode>
				</LookAt>
				<styleUrl>#msn_placemark_circle00</styleUrl>
				<Point>
					<gx:altitudeMode>clampToSeaFloor</gx:altitudeMode>
					<coordinates>118.8725,10.19366666666667,0</coordinates>
				</Point>
			</Placemark>
			<Placemark>
				<description>Gn. Bawang</description>
				<LookAt>
					<longitude>116.5575854346249</longitude>
					<latitude>-0.07124641504611486</latitude>
					<altitude>0</altitude>
					<heading>2.268250785368595</heading>
					<tilt>0</tilt>
					<range>1606601.559389496</range>
					<gx:altitudeMode>relativeToSeaFloor</gx:altitudeMode>
				</LookAt>
				<styleUrl>#msn_map-dot3_yellow000</styleUrl>
				<Point>
					<coordinates>109.3716833333333,0.8919,0</coordinates>
				</Point>
			</Placemark>
			<Placemark>
				<description>Gn. Poteng</description>
				<LookAt>
					<longitude>113.0515004445737</longitude>
					<latitude>-0.7312482494058383</latitude>
					<altitude>0</altitude>
					<heading>2.211932884888145</heading>
					<tilt>0</tilt>
					<range>1476890.901433114</range>
					<gx:altitudeMode>relativeToSeaFloor</gx:altitudeMode>
				</LookAt>
				<styleUrl>#msn_map-dot3_yellow000</styleUrl>
				<Point>
					<coordinates>109.0569666666667,0.8535166666666666,0</coordinates>
				</Point>
			</Placemark>
			<Placemark>
				<description>Santubong</description>
				<LookAt>
					<longitude>119.1109825894008</longitude>
					<latitude>-0.1789469400915421</latitude>
					<altitude>0</altitude>
					<heading>0.4345550146432702</heading>
					<tilt>0</tilt>
					<range>2092368.777118735</range>
					<gx:altitudeMode>relativeToSeaFloor</gx:altitudeMode>
				</LookAt>
				<styleUrl>#msn_map-dot3_yellow000</styleUrl>
				<Point>
					<coordinates>110.3287833333333,1.7314,0</coordinates>
				</Point>
			</Placemark>
		</Folder>
		<Folder>
			<name>Bali</name>
			<Placemark>
				<description>Gn. Adeng, 1385m</description>
				<LookAt>
					<longitude>115.1385615042828</longitude>
					<latitude>-8.318597575281642</latitude>
					<altitude>0</altitude>
					<heading>-1.396631485372526</heading>
					<tilt>0</tilt>
					<range>93860.10310281234</range>
					<gx:altitudeMode>relativeToSeaFloor</gx:altitudeMode>
				</LookAt>
				<styleUrl>#msn_placemark_circle140220414</styleUrl>
				<Point>
					<gx:altitudeMode>clampToSeaFloor</gx:altitudeMode>
					<coordinates>115.1425666666667,-8.3271,0</coordinates>
				</Point>
			</Placemark>
			<Placemark>
				<description>Telaga, 625m</description>
				<LookAt>
					<longitude>114.9626604368659</longitude>
					<latitude>-8.356137861834553</latitude>
					<altitude>0</altitude>
					<heading>4.378223868879689</heading>
					<tilt>0</tilt>
					<range>145349.2882329299</range>
					<gx:altitudeMode>relativeToSeaFloor</gx:altitudeMode>
				</LookAt>
				<styleUrl>#msn_placemark_circle140220414</styleUrl>
				<Point>
					<gx:altitudeMode>clampToSeaFloor</gx:altitudeMode>
					<coordinates>114.9439166666667,-8.288399999999999,0</coordinates>
				</Point>
			</Placemark>
			<Placemark>
				<description>Gn. Abang, 1440m</description>
				<LookAt>
					<longitude>115.1770754835621</longitude>
					<latitude>-8.320728309368191</latitude>
					<altitude>0</altitude>
					<heading>-1.402691650317895</heading>
					<tilt>0</tilt>
					<range>68189.72548367217</range>
					<gx:altitudeMode>relativeToSeaFloor</gx:altitudeMode>
				</LookAt>
				<styleUrl>#msn_placemark_circle140220414</styleUrl>
				<Point>
					<gx:altitudeMode>clampToSeaFloor</gx:altitudeMode>
					<coordinates>115.4144666666667,-8.285299999999999,0</coordinates>
				</Point>
			</Placemark>
			<Placemark>
				<description>Gn. Mesehe, 825m</description>
				<LookAt>
					<longitude>115.0095469451488</longitude>
					<latitude>-8.285892705421576</latitude>
					<altitude>0</altitude>
					<heading>-1.378947255604859</heading>
					<tilt>0</tilt>
					<range>80603.26681077814</range>
					<gx:altitudeMode>relativeToSeaFloor</gx:altitudeMode>
				</LookAt>
				<styleUrl>#msn_placemark_circle140220414</styleUrl>
				<Point>
					<gx:altitudeMode>clampToSeaFloor</gx:altitudeMode>
					<coordinates>114.6954166666667,-8.274233333333333,0</coordinates>
				</Point>
			</Placemark>
			<Placemark>
				<description>Gn. Batukaru, 1170m</description>
				<LookAt>
					<longitude>115.1223097490013</longitude>
					<latitude>-8.26852605307883</latitude>
					<altitude>0</altitude>
					<heading>-1.395475159937659</heading>
					<tilt>0</tilt>
					<range>10552.15428364977</range>
					<gx:altitudeMode>relativeToSeaFloor</gx:altitudeMode>
				</LookAt>
				<styleUrl>#msn_placemark_circle140220414</styleUrl>
				<Point>
					<gx:altitudeMode>clampToSeaFloor</gx:altitudeMode>
					<coordinates>115.0949833333333,-8.357183333333333,0</coordinates>
				</Point>
			</Placemark>
			<Placemark>
				<description>Gn. Batukaru,1520m</description>
				<LookAt>
					<longitude>115.2570717097932</longitude>
					<latitude>-8.269301815507527</latitude>
					<altitude>0</altitude>
					<heading>-1.41486331347582</heading>
					<tilt>0</tilt>
					<range>58076.17510986138</range>
					<gx:altitudeMode>relativeToSeaFloor</gx:altitudeMode>
				</LookAt>
				<styleUrl>#msn_placemark_circle140220414</styleUrl>
				<Point>
					<gx:altitudeMode>clampToSeaFloor</gx:altitudeMode>
					<coordinates>115.0886833333333,-8.352166666666667,0</coordinates>
				</Point>
			</Placemark>
			<Placemark>
				<description>Tamblingan 2, 1350m</description>
				<LookAt>
					<longitude>115.1175561874032</longitude>
					<latitude>-8.267210078701686</latitude>
					<altitude>0</altitude>
					<heading>-1.394791753135052</heading>
					<tilt>0</tilt>
					<range>8514.53910877069</range>
					<gx:altitudeMode>relativeToSeaFloor</gx:altitudeMode>
				</LookAt>
				<styleUrl>#msn_placemark_circle140220414</styleUrl>
				<Point>
					<gx:altitudeMode>clampToSeaFloor</gx:altitudeMode>
					<coordinates>115.0928833333333,-8.251799999999999,0</coordinates>
				</Point>
			</Placemark>
			<Placemark>
				<address>-8° 13&apos; 13.20&quot;, +114° 29&apos; 30.54&quot;</address>
				<description>Gn. Klakatan, 545m</description>
				<LookAt>
					<longitude>114.491817</longitude>
					<latitude>-8.220333</latitude>
					<altitude>0</altitude>
					<heading>0</heading>
					<tilt>0</tilt>
					<range>5759.575195</range>
				</LookAt>
				<styleUrl>#msn_placemark_circle140220414</styleUrl>
				<Point>
					<coordinates>114.491817,-8.220333,0</coordinates>
				</Point>
			</Placemark>
			<Placemark>
				<description>Tamblingan</description>
				<LookAt>
					<longitude>115.2630549771541</longitude>
					<latitude>-8.234844110913532</latitude>
					<altitude>0</altitude>
					<heading>-1.415672270382609</heading>
					<tilt>0</tilt>
					<range>73970.15458205724</range>
					<gx:altitudeMode>relativeToSeaFloor</gx:altitudeMode>
				</LookAt>
				<styleUrl>#msn_placemark_circle140220414</styleUrl>
				<Point>
					<gx:altitudeMode>clampToSeaFloor</gx:altitudeMode>
					<coordinates>115.0885333333333,-8.264233333333333,0</coordinates>
				</Point>
			</Placemark>
			<Placemark>
				<address>-8° 15&apos; 37.56&quot;, +115° 11&apos; 21.24&quot;</address>
				<Snippet maxLines="2"><![CDATA[<br/>]]></Snippet>
				<description>Gn. Catur, 1690m</description>
				<LookAt>
					<longitude>115.189233</longitude>
					<latitude>-8.260433000000001</latitude>
					<altitude>0</altitude>
					<heading>0</heading>
					<tilt>0</tilt>
					<range>5758.969727</range>
				</LookAt>
				<styleUrl>#msn_placemark_circle140220400</styleUrl>
				<Point>
					<coordinates>115.189233,-8.260433000000001,0</coordinates>
				</Point>
			</Placemark>
			<Placemark>
				<address>-8° 16&apos; 27.18&quot;, +115° 8&apos; 30.36&quot;</address>
				<Snippet maxLines="2"><![CDATA[<br/>]]></Snippet>
				<description>Gn. Pohen, 1785m</description>
				<LookAt>
					<longitude>115.141767</longitude>
					<latitude>-8.274217</latitude>
					<altitude>0</altitude>
					<heading>0</heading>
					<tilt>0</tilt>
					<range>5758.791504</range>
				</LookAt>
				<styleUrl>#msn_placemark_circle1402204110</styleUrl>
				<Point>
					<coordinates>115.1393333333333,-8.272133333333333,0</coordinates>
				</Point>
			</Placemark>
			<Placemark>
				<description>Mt. Penulisan</description>
				<LookAt>
					<longitude>115.3046186871858</longitude>
					<latitude>-8.263345884959771</latitude>
					<altitude>0</altitude>
					<heading>1.013790159045378</heading>
					<tilt>0</tilt>
					<range>45718.32074460389</range>
					<gx:altitudeMode>relativeToSeaFloor</gx:altitudeMode>
				</LookAt>
				<styleUrl>#msn_donut2</styleUrl>
				<Point>
					<coordinates>115.3245333333333,-8.20945,0</coordinates>
				</Point>
			</Placemark>
		</Folder>
		<Folder>
			<name>Flores</name>
			<Placemark>
				<description>Dn. Ranamese, 1320m</description>
				<LookAt>
					<longitude>119.6807070856177</longitude>
					<latitude>-8.607867897491985</latitude>
					<altitude>0</altitude>
					<heading>1.934339255003354</heading>
					<tilt>0</tilt>
					<range>399573.3449679341</range>
					<gx:altitudeMode>relativeToSeaFloor</gx:altitudeMode>
				</LookAt>
				<styleUrl>#msn_placemark_circle140220414</styleUrl>
				<Point>
					<gx:altitudeMode>clampToSeaFloor</gx:altitudeMode>
					<coordinates>120.5617,-8.628416666666666,0</coordinates>
				</Point>
			</Placemark>
			<Placemark>
				<description>Gn. Ranaka, 2205m</description>
				<LookAt>
					<longitude>120.3341052029372</longitude>
					<latitude>-8.64542067472199</latitude>
					<altitude>0</altitude>
					<heading>1.831241879853329</heading>
					<tilt>0</tilt>
					<range>399040.599305189</range>
					<gx:altitudeMode>relativeToSeaFloor</gx:altitudeMode>
				</LookAt>
				<styleUrl>#msn_placemark_circle140220414</styleUrl>
				<Point>
					<gx:altitudeMode>clampToSeaFloor</gx:altitudeMode>
					<coordinates>120.5290833333333,-8.634983333333333,0</coordinates>
				</Point>
			</Placemark>
			<Placemark>
				<description>Golo Lusang, 1590m</description>
				<LookAt>
					<longitude>120.3341052029372</longitude>
					<latitude>-8.64542067472199</latitude>
					<altitude>0</altitude>
					<heading>1.831241879853329</heading>
					<tilt>0</tilt>
					<range>399040.599305189</range>
					<gx:altitudeMode>relativeToSeaFloor</gx:altitudeMode>
				</LookAt>
				<styleUrl>#msn_placemark_circle140220414</styleUrl>
				<Point>
					<gx:altitudeMode>clampToSeaFloor</gx:altitudeMode>
					<coordinates>120.4553666666667,-8.664400000000001,0</coordinates>
				</Point>
			</Placemark>
			<Placemark>
				<description>Roe, 975m</description>
				<LookAt>
					<longitude>120.5867359679071</longitude>
					<latitude>-8.439153076580341</latitude>
					<altitude>0</altitude>
					<heading>1.800580655528294</heading>
					<tilt>0</tilt>
					<range>197855.1017936253</range>
					<gx:altitudeMode>relativeToSeaFloor</gx:altitudeMode>
				</LookAt>
				<styleUrl>#msn_placemark_circle140220414</styleUrl>
				<Point>
					<gx:altitudeMode>clampToSeaFloor</gx:altitudeMode>
					<coordinates>120.02565,-8.604316666666668,0</coordinates>
				</Point>
			</Placemark>
			<Placemark>
				<description>Roe, 790m</description>
				<LookAt>
					<longitude>120.5163244530088</longitude>
					<latitude>-8.432759163371051</latitude>
					<altitude>0</altitude>
					<heading>1.811460996140992</heading>
					<tilt>0</tilt>
					<range>198118.5962250214</range>
					<gx:altitudeMode>relativeToSeaFloor</gx:altitudeMode>
				</LookAt>
				<styleUrl>#msn_placemark_circle140220414</styleUrl>
				<Point>
					<gx:altitudeMode>clampToSeaFloor</gx:altitudeMode>
					<coordinates>120.0063833333333,-8.589916666666667,0</coordinates>
				</Point>
			</Placemark>
			<Placemark>
				<description>Tebedo, 525m</description>
				<LookAt>
					<longitude>120.5163244530088</longitude>
					<latitude>-8.432759163371051</latitude>
					<altitude>0</altitude>
					<heading>1.811460996140992</heading>
					<tilt>0</tilt>
					<range>198118.5962250214</range>
					<gx:altitudeMode>relativeToSeaFloor</gx:altitudeMode>
				</LookAt>
				<styleUrl>#msn_placemark_circle140220414</styleUrl>
				<Point>
					<gx:altitudeMode>clampToSeaFloor</gx:altitudeMode>
					<coordinates>119.9938833333333,-8.497466666666666,0</coordinates>
				</Point>
			</Placemark>
		</Folder>
		<Folder>
			<name>Java</name>
			<Placemark>
				<description>Gn. Lawu</description>
				<LookAt>
					<longitude>111.2031758820384</longitude>
					<latitude>-7.664621603668254</latitude>
					<altitude>0</altitude>
					<heading>1.781365686613124</heading>
					<tilt>0</tilt>
					<range>5351.142863500534</range>
					<gx:altitudeMode>relativeToSeaFloor</gx:altitudeMode>
				</LookAt>
				<styleUrl>#msn_donut0</styleUrl>
				<Point>
					<coordinates>111.2006899155528,-7.665858662654818,0</coordinates>
				</Point>
			</Placemark>
			<Placemark>
				<description>Batu - Pacet</description>
				<LookAt>
					<longitude>112.5301822368278</longitude>
					<latitude>-7.732918968685313</latitude>
					<altitude>0</altitude>
					<heading>-0.3049031993440992</heading>
					<tilt>0</tilt>
					<range>2324.895818201946</range>
					<gx:altitudeMode>relativeToSeaFloor</gx:altitudeMode>
				</LookAt>
				<styleUrl>#msn_map-dot3_yellow30</styleUrl>
				<Point>
					<gx:altitudeMode>clampToSeaFloor</gx:altitudeMode>
					<coordinates>112.52735,-7.720783333333333,0</coordinates>
				</Point>
			</Placemark>
			<Placemark>
				<description>Gn. Wilis</description>
				<LookAt>
					<longitude>111.7303430577383</longitude>
					<latitude>-7.829824856590482</latitude>
					<altitude>0</altitude>
					<heading>-0.09602579854509794</heading>
					<tilt>0</tilt>
					<range>5109.297261710978</range>
					<gx:altitudeMode>relativeToSeaFloor</gx:altitudeMode>
				</LookAt>
				<styleUrl>#msn_map-dot3_yellow4</styleUrl>
				<Point>
					<gx:altitudeMode>clampToSeaFloor</gx:altitudeMode>
					<coordinates>111.8364666666667,-7.863083333333334,0</coordinates>
				</Point>
			</Placemark>
			<Placemark>
				<description>Gn. Argopuro</description>
				<LookAt>
					<longitude>113.5426318717061</longitude>
					<latitude>-7.973631641542551</latitude>
					<altitude>0</altitude>
					<heading>1.945255919283752</heading>
					<tilt>0</tilt>
					<range>7136.139027730053</range>
					<gx:altitudeMode>relativeToSeaFloor</gx:altitudeMode>
				</LookAt>
				<styleUrl>#sn_map-dot3_red1000</styleUrl>
				<Point>
					<gx:altitudeMode>clampToSeaFloor</gx:altitudeMode>
					<coordinates>113.5167,-7.97415,0</coordinates>
				</Point>
			</Placemark>
			<Placemark>
				<description>Triangulasi</description>
				<LookAt>
					<longitude>114.3836553374154</longitude>
					<latitude>-8.626338936763748</latitude>
					<altitude>0</altitude>
					<heading>1.103462718114339</heading>
					<tilt>0</tilt>
					<range>11635.17441270316</range>
					<altitudeMode>relativeToGround</altitudeMode>
				</LookAt>
				<styleUrl>#msn_placemark_circle140220414</styleUrl>
				<Point>
					<coordinates>114.3662666666667,-8.6624,0</coordinates>
				</Point>
			</Placemark>
			<Placemark>
				<description>Sukamade</description>
				<LookAt>
					<longitude>113.8790182774252</longitude>
					<latitude>-8.531658209539142</latitude>
					<altitude>0</altitude>
					<heading>1.176276790704295</heading>
					<tilt>0</tilt>
					<range>2381.074271157412</range>
					<altitudeMode>relativeToGround</altitudeMode>
				</LookAt>
				<styleUrl>#msn_placemark_circle1402202</styleUrl>
				<Point>
					<coordinates>113.8664166666667,-8.537016666666666,0</coordinates>
				</Point>
			</Placemark>
			<Placemark>
				<description>Kawah Kamojang</description>
				<LookAt>
					<longitude>109.5558901182738</longitude>
					<latitude>-7.303107220794098</latitude>
					<altitude>0</altitude>
					<heading>5.157248430782977</heading>
					<tilt>0</tilt>
					<range>458220.4852539218</range>
					<gx:altitudeMode>relativeToSeaFloor</gx:altitudeMode>
				</LookAt>
				<styleUrl>#msn_placemark_circle140220414</styleUrl>
				<Point>
					<gx:altitudeMode>clampToSeaFloor</gx:altitudeMode>
					<coordinates>107.7971333333333,-7.158266666666667,0</coordinates>
				</Point>
			</Placemark>
			<Placemark>
				<description>Gn. Cikuray, 1800m</description>
				<LookAt>
					<longitude>107.6743070899298</longitude>
					<latitude>-6.980077304982963</latitude>
					<altitude>0</altitude>
					<heading>5.402851009538079</heading>
					<tilt>0</tilt>
					<range>94571.94818003912</range>
					<gx:altitudeMode>relativeToSeaFloor</gx:altitudeMode>
				</LookAt>
				<styleUrl>#msn_placemark_circle140220414</styleUrl>
				<Point>
					<gx:altitudeMode>clampToSeaFloor</gx:altitudeMode>
					<coordinates>107.8752,-7.314,0</coordinates>
				</Point>
			</Placemark>
			<Placemark>
				<description>Ciptarasa, 1100m</description>
				<LookAt>
					<longitude>107.2614940596576</longitude>
					<latitude>-6.189331017249917</latitude>
					<altitude>0</altitude>
					<heading>5.379479233165773</heading>
					<tilt>0</tilt>
					<range>280117.5223604704</range>
					<gx:altitudeMode>relativeToSeaFloor</gx:altitudeMode>
				</LookAt>
				<styleUrl>#msn_placemark_circle140220414</styleUrl>
				<Point>
					<gx:altitudeMode>clampToSeaFloor</gx:altitudeMode>
					<coordinates>106.5014166666667,-6.831116666666667,0</coordinates>
				</Point>
			</Placemark>
			<Placemark>
				<description>Gn. Tikukur</description>
				<LookAt>
					<longitude>107.8176740293509</longitude>
					<latitude>-6.691292276489846</latitude>
					<altitude>0</altitude>
					<heading>0.3209225352089932</heading>
					<tilt>0</tilt>
					<range>340356.0492772231</range>
					<gx:altitudeMode>relativeToSeaFloor</gx:altitudeMode>
				</LookAt>
				<styleUrl>#msn_map-dot3_yellow10</styleUrl>
				<Point>
					<coordinates>107.3983,-7.128716666666667,0</coordinates>
				</Point>
			</Placemark>
			<Placemark>
				<description>Gn. Kendeng, 1550m</description>
				<LookAt>
					<longitude>107.1172781966653</longitude>
					<latitude>-7.379232879925452</latitude>
					<altitude>0</altitude>
					<heading>5.393897811458202</heading>
					<tilt>0</tilt>
					<range>464975.8324399054</range>
					<gx:altitudeMode>relativeToSeaFloor</gx:altitudeMode>
				</LookAt>
				<styleUrl>#msn_placemark_circle140220414</styleUrl>
				<Point>
					<gx:altitudeMode>clampToSeaFloor</gx:altitudeMode>
					<coordinates>106.52455,-6.76205,0</coordinates>
				</Point>
			</Placemark>
			<Placemark>
				<description>Gn. Gede, Cianjur, 2006m</description>
				<LookAt>
					<longitude>107.1172780641519</longitude>
					<latitude>-7.379233095000668</latitude>
					<altitude>0</altitude>
					<heading>5.393897828477692</heading>
					<tilt>0</tilt>
					<range>464975.832315511</range>
					<gx:altitudeMode>relativeToSeaFloor</gx:altitudeMode>
				</LookAt>
				<styleUrl>#msn_placemark_circle140220414</styleUrl>
				<Point>
					<gx:altitudeMode>clampToSeaFloor</gx:altitudeMode>
					<coordinates>107.0109666666667,-6.795583333333333,0</coordinates>
				</Point>
			</Placemark>
			<Placemark>
				<description>Telaga Warna, 1584m</description>
				<LookAt>
					<longitude>107.1172780641519</longitude>
					<latitude>-7.379233095000668</latitude>
					<altitude>0</altitude>
					<heading>5.393897828477692</heading>
					<tilt>0</tilt>
					<range>464975.832315511</range>
					<gx:altitudeMode>relativeToSeaFloor</gx:altitudeMode>
				</LookAt>
				<styleUrl>#msn_placemark_circle140220414</styleUrl>
				<Point>
					<gx:altitudeMode>clampToSeaFloor</gx:altitudeMode>
					<coordinates>106.9959166666667,-6.704216666666667,0</coordinates>
				</Point>
			</Placemark>
			<Placemark>
				<description>Tinalum</description>
				<LookAt>
					<longitude>108.5994937731228</longitude>
					<latitude>-7.569077196645515</latitude>
					<altitude>0</altitude>
					<heading>5.174035631734584</heading>
					<tilt>0</tilt>
					<range>465175.782996842</range>
					<gx:altitudeMode>relativeToSeaFloor</gx:altitudeMode>
				</LookAt>
				<styleUrl>#msn_placemark_circle140220414</styleUrl>
				<Point>
					<gx:altitudeMode>clampToSeaFloor</gx:altitudeMode>
					<coordinates>109.7419,-7.106966666666667,0</coordinates>
				</Point>
			</Placemark>
			<Placemark>
				<description>Licin,1575m</description>
				<LookAt>
					<longitude>113.84668979193</longitude>
					<latitude>-8.032161215699576</latitude>
					<altitude>0</altitude>
					<heading>4.423989362938368</heading>
					<tilt>0</tilt>
					<range>464761.8752835483</range>
					<gx:altitudeMode>relativeToSeaFloor</gx:altitudeMode>
				</LookAt>
				<styleUrl>#msn_placemark_circle140220414</styleUrl>
				<Point>
					<gx:altitudeMode>clampToSeaFloor</gx:altitudeMode>
					<coordinates>114.2394333333333,-8.093383333333334,0</coordinates>
				</Point>
			</Placemark>
			<Placemark>
				<description>Gn. Patuha, 2100m</description>
				<LookAt>
					<longitude>107.7452377662177</longitude>
					<latitude>-6.557389042658683</latitude>
					<altitude>0</altitude>
					<heading>5.281610885283429</heading>
					<tilt>0</tilt>
					<range>638716.9717136677</range>
					<gx:altitudeMode>relativeToSeaFloor</gx:altitudeMode>
				</LookAt>
				<styleUrl>#msn_placemark_circle140220414</styleUrl>
				<Point>
					<gx:altitudeMode>clampToSeaFloor</gx:altitudeMode>
					<coordinates>107.4062833333333,-7.16165,0</coordinates>
				</Point>
			</Placemark>
			<Placemark>
				<description>Gn. Karang, 1145 m</description>
				<LookAt>
					<longitude>107.7452377662177</longitude>
					<latitude>-6.557389042658683</latitude>
					<altitude>0</altitude>
					<heading>5.281610885283429</heading>
					<tilt>0</tilt>
					<range>638716.9717136677</range>
					<gx:altitudeMode>relativeToSeaFloor</gx:altitudeMode>
				</LookAt>
				<styleUrl>#msn_placemark_circle140220414</styleUrl>
				<Point>
					<gx:altitudeMode>clampToSeaFloor</gx:altitudeMode>
					<coordinates>106.0543833333333,-6.285166666666668,0</coordinates>
				</Point>
			</Placemark>
			<Placemark>
				<description>Gn. Honje</description>
				<LookAt>
					<longitude>108.5608366163675</longitude>
					<latitude>-5.210908872080021</latitude>
					<altitude>0</altitude>
					<heading>5.167853605226553</heading>
					<tilt>0</tilt>
					<range>1432800.023021625</range>
					<gx:altitudeMode>relativeToSeaFloor</gx:altitudeMode>
				</LookAt>
				<styleUrl>#msn_placemark_circle1402205</styleUrl>
				<Point>
					<gx:altitudeMode>clampToSeaFloor</gx:altitudeMode>
					<coordinates>105.52935,-6.766816666666666,0</coordinates>
				</Point>
			</Placemark>
			<Placemark>
				<description>Gn. Slamet</description>
				<LookAt>
					<longitude>109.2214866869743</longitude>
					<latitude>-7.283229195602018</latitude>
					<altitude>0</altitude>
					<heading>0.5245969893719674</heading>
					<tilt>0</tilt>
					<range>7054.266984159446</range>
					<gx:altitudeMode>relativeToSeaFloor</gx:altitudeMode>
				</LookAt>
				<styleUrl>#msn_map-dot3_red10</styleUrl>
				<Point>
					<gx:altitudeMode>clampToSeaFloor</gx:altitudeMode>
					<coordinates>109.1759333333333,-7.199716666666666,0</coordinates>
				</Point>
			</Placemark>
			<Placemark>
				<description>Gn. Bukittinggul</description>
				<LookAt>
					<longitude>107.9791175454341</longitude>
					<latitude>-6.770902040310692</latitude>
					<altitude>0</altitude>
					<heading>-0.00344332517125738</heading>
					<tilt>0</tilt>
					<range>18279.65136381729</range>
					<gx:altitudeMode>relativeToSeaFloor</gx:altitudeMode>
				</LookAt>
				<styleUrl>#msn_map-dot3_red10</styleUrl>
				<Point>
					<gx:altitudeMode>clampToSeaFloor</gx:altitudeMode>
					<coordinates>107.7369333333333,-6.813499999999999,0</coordinates>
				</Point>
			</Placemark>
			<Placemark>
				<description>Gn. Ciremai</description>
				<LookAt>
					<longitude>108.405429081397</longitude>
					<latitude>-6.90496725526265</latitude>
					<altitude>0</altitude>
					<heading>-0.1866404729839426</heading>
					<tilt>0</tilt>
					<range>7660.184633283189</range>
					<gx:altitudeMode>relativeToSeaFloor</gx:altitudeMode>
				</LookAt>
				<styleUrl>#msn_map-dot3_red3</styleUrl>
				<Point>
					<gx:altitudeMode>clampToSeaFloor</gx:altitudeMode>
					<coordinates>108.4006079746049,-6.918357141636898,0</coordinates>
				</Point>
			</Placemark>
			<Placemark>
				<description>Leuweung Sancang</description>
				<LookAt>
					<longitude>107.8661249756033</longitude>
					<latitude>-7.718214968578851</latitude>
					<altitude>0</altitude>
					<heading>-0.1547000057618729</heading>
					<tilt>0</tilt>
					<range>7539.080829944136</range>
					<gx:altitudeMode>relativeToSeaFloor</gx:altitudeMode>
				</LookAt>
				<styleUrl>#msn_map-dot3_red1</styleUrl>
				<Point>
					<gx:altitudeMode>clampToSeaFloor</gx:altitudeMode>
					<coordinates>107.895,-7.730116666666667,0</coordinates>
				</Point>
			</Placemark>
			<Placemark>
				<description>Pangandaran</description>
				<LookAt>
					<longitude>108.6624429055755</longitude>
					<latitude>-7.715069745864495</latitude>
					<altitude>0</altitude>
					<heading>-0.2622581616570343</heading>
					<tilt>0</tilt>
					<range>4162.586232280036</range>
					<gx:altitudeMode>relativeToSeaFloor</gx:altitudeMode>
				</LookAt>
				<styleUrl>#msn_map-dot3_yellow20</styleUrl>
				<Point>
					<gx:altitudeMode>clampToSeaFloor</gx:altitudeMode>
					<coordinates>108.6579666666667,-7.713933333333333,0</coordinates>
				</Point>
			</Placemark>
			<Placemark>
				<description>Talagabodas</description>
				<LookAt>
					<longitude>110.5129392757193</longitude>
					<latitude>-6.701505960255835</latitude>
					<altitude>0</altitude>
					<heading>0.4668024354712585</heading>
					<tilt>0</tilt>
					<range>1063348.941318293</range>
					<gx:altitudeMode>relativeToSeaFloor</gx:altitudeMode>
				</LookAt>
				<styleUrl>#msn_map-dot3_yellow1</styleUrl>
				<Point>
					<coordinates>108.0664,-7.199433333333333,0</coordinates>
				</Point>
			</Placemark>
			<Placemark>
				<description>Tembong, Gn. Sawal</description>
				<LookAt>
					<longitude>108.6732292036678</longitude>
					<latitude>-6.926806903147606</latitude>
					<altitude>0</altitude>
					<heading>0.155827366201627</heading>
					<tilt>0</tilt>
					<range>363730.2385259795</range>
					<gx:altitudeMode>relativeToSeaFloor</gx:altitudeMode>
				</LookAt>
				<styleUrl>#msn_map-dot3_yellow6</styleUrl>
				<Point>
					<coordinates>108.2737166666667,-7.175466666666667,0</coordinates>
				</Point>
			</Placemark>
			<Placemark>
				<description>Gn. Jobolarangan</description>
				<LookAt>
					<longitude>111.1759327761277</longitude>
					<latitude>-7.702787726034653</latitude>
					<altitude>0</altitude>
					<heading>-0.1185551498412938</heading>
					<tilt>0</tilt>
					<range>4746.64015857914</range>
					<gx:altitudeMode>relativeToSeaFloor</gx:altitudeMode>
				</LookAt>
				<styleUrl>#msn_donut0</styleUrl>
				<Point>
					<coordinates>111.1926666666667,-7.700316666666667,0</coordinates>
				</Point>
			</Placemark>
			<Placemark>
				<description>Gn. Cakrabuana</description>
				<LookAt>
					<longitude>111.1800376921085</longitude>
					<latitude>-7.462585845163981</latitude>
					<altitude>0</altitude>
					<heading>0.6776498240542543</heading>
					<tilt>0</tilt>
					<range>1169228.139602212</range>
					<gx:altitudeMode>relativeToSeaFloor</gx:altitudeMode>
				</LookAt>
				<styleUrl>#msn_map-dot3_yellow20</styleUrl>
				<Point>
					<coordinates>108.1338166666667,-7.032383333333334,0</coordinates>
				</Point>
			</Placemark>
			<Placemark>
				<description>Gn. Salak</description>
				<LookAt>
					<longitude>106.983673420881</longitude>
					<latitude>-6.645290130261787</latitude>
					<altitude>0</altitude>
					<heading>1.217282727934387</heading>
					<tilt>0</tilt>
					<range>171090.1989542051</range>
					<gx:altitudeMode>relativeToSeaFloor</gx:altitudeMode>
				</LookAt>
				<styleUrl>#msn_map-dot3_yellow20</styleUrl>
				<Point>
					<coordinates>106.72045,-6.72375,0</coordinates>
				</Point>
			</Placemark>
			<Placemark>
				<description>Situ Gunung</description>
				<LookAt>
					<longitude>106.9697907953216</longitude>
					<latitude>-6.807548232690431</latitude>
					<altitude>0</altitude>
					<heading>1.218417210451271</heading>
					<tilt>0</tilt>
					<range>94311.85233895604</range>
					<gx:altitudeMode>relativeToSeaFloor</gx:altitudeMode>
				</LookAt>
				<styleUrl>#msn_map-dot3_yellow20</styleUrl>
				<Point>
					<coordinates>106.9288166666667,-6.822950000000001,0</coordinates>
				</Point>
			</Placemark>
			<Placemark>
				<description>Gn. Payung</description>
				<LookAt>
					<longitude>107.7013037276956</longitude>
					<latitude>-7.218391781201846</latitude>
					<altitude>0</altitude>
					<heading>1.195473191870128</heading>
					<tilt>0</tilt>
					<range>113671.1720974851</range>
					<gx:altitudeMode>relativeToSeaFloor</gx:altitudeMode>
				</LookAt>
				<styleUrl>#msn_map-dot3_yellow20</styleUrl>
				<Point>
					<coordinates>107.8043166666667,-7.422,0</coordinates>
				</Point>
			</Placemark>
			<Placemark>
				<description>Gn. Semeru</description>
				<LookAt>
					<longitude>112.53850656823</longitude>
					<latitude>-7.517025110823278</latitude>
					<altitude>0</altitude>
					<heading>1.5676043894447</heading>
					<tilt>0</tilt>
					<range>435063.9163076364</range>
					<gx:altitudeMode>relativeToSeaFloor</gx:altitudeMode>
				</LookAt>
				<styleUrl>#msn_map-dot3_yellow2</styleUrl>
				<Point>
					<coordinates>112.9892666666667,-8.0342,0</coordinates>
				</Point>
			</Placemark>
			<Placemark>
				<description>Gn. Biru</description>
				<LookAt>
					<longitude>114.6501261941011</longitude>
					<latitude>-8.530840700317343</latitude>
					<altitude>0</altitude>
					<heading>1.229940492815476</heading>
					<tilt>0</tilt>
					<range>601742.8358193518</range>
					<gx:altitudeMode>relativeToSeaFloor</gx:altitudeMode>
				</LookAt>
				<styleUrl>#msn_donut3</styleUrl>
				<Point>
					<coordinates>112.5167,-7.775933333333334,0</coordinates>
				</Point>
			</Placemark>
			<Placemark>
				<description>Sempu Island</description>
				<LookAt>
					<longitude>113.1986439787334</longitude>
					<latitude>-8.184183844087338</latitude>
					<altitude>0</altitude>
					<heading>1.472336330595277</heading>
					<tilt>0</tilt>
					<range>628799.0536502912</range>
					<gx:altitudeMode>relativeToSeaFloor</gx:altitudeMode>
				</LookAt>
				<styleUrl>#msn_donut3</styleUrl>
				<Point>
					<coordinates>112.6895166666667,-8.437966666666666,0</coordinates>
				</Point>
			</Placemark>
			<Placemark>
				<description>Balekambang</description>
				<LookAt>
					<longitude>113.4638348269292</longitude>
					<latitude>-8.252677871288604</latitude>
					<altitude>0</altitude>
					<heading>1.4417629569776</heading>
					<tilt>0</tilt>
					<range>219253.0252313785</range>
					<gx:altitudeMode>relativeToSeaFloor</gx:altitudeMode>
				</LookAt>
				<styleUrl>#msn_donut3</styleUrl>
				<Point>
					<coordinates>112.5185833333333,-8.393700000000001,0</coordinates>
				</Point>
			</Placemark>
			<Placemark>
				<description>Jobolarangan</description>
				<LookAt>
					<longitude>110.994409610734</longitude>
					<latitude>-7.454241838987578</latitude>
					<altitude>0</altitude>
					<heading>1.829586876890725</heading>
					<tilt>0</tilt>
					<range>765145.1844092197</range>
					<gx:altitudeMode>relativeToSeaFloor</gx:altitudeMode>
				</LookAt>
				<styleUrl>#msn_donut1</styleUrl>
				<Point>
					<coordinates>111.1926666666667,-7.700316666666667,0</coordinates>
				</Point>
			</Placemark>
			<Placemark>
				<description>Gn. Tampomas</description>
				<LookAt>
					<longitude>107.3585552976593</longitude>
					<latitude>-6.67252520763306</latitude>
					<altitude>0</altitude>
					<heading>2.486310730064997</heading>
					<tilt>0</tilt>
					<range>314610.8404828326</range>
					<gx:altitudeMode>relativeToSeaFloor</gx:altitudeMode>
				</LookAt>
				<styleUrl>#msn_donut0</styleUrl>
				<Point>
					<coordinates>107.9646,-6.767566666666666,0</coordinates>
				</Point>
			</Placemark>
			<Placemark>
				<description>Awibengkok</description>
				<LookAt>
					<longitude>107.0384023929878</longitude>
					<latitude>-6.94794012870724</latitude>
					<altitude>0</altitude>
					<heading>2.411538233336991</heading>
					<tilt>0</tilt>
					<range>190062.6977920457</range>
					<gx:altitudeMode>relativeToSeaFloor</gx:altitudeMode>
				</LookAt>
				<styleUrl>#msn_donut0</styleUrl>
				<Point>
					<coordinates>106.6630833333333,-6.754277777777777,0</coordinates>
				</Point>
			</Placemark>
			<Placemark>
				<description>Papandayan</description>
				<LookAt>
					<longitude>107.6948858332773</longitude>
					<latitude>-6.877994485949309</latitude>
					<altitude>0</altitude>
					<heading>2.331880431258742</heading>
					<tilt>0</tilt>
					<range>470222.2545163709</range>
					<gx:altitudeMode>relativeToSeaFloor</gx:altitudeMode>
				</LookAt>
				<styleUrl>#msn_donut0</styleUrl>
				<Point>
					<coordinates>107.7254722222222,-7.307305555555556,0</coordinates>
				</Point>
			</Placemark>
			<Placemark>
				<description>Gn. Guntur</description>
				<LookAt>
					<longitude>108.5719871919795</longitude>
					<latitude>-7.047587021021208</latitude>
					<altitude>0</altitude>
					<heading>2.093811182007091</heading>
					<tilt>0</tilt>
					<range>295278.5452765409</range>
					<gx:altitudeMode>relativeToSeaFloor</gx:altitudeMode>
				</LookAt>
				<styleUrl>#msn_donut0</styleUrl>
				<Point>
					<coordinates>107.8658611111111,-7.156944444444445,0</coordinates>
				</Point>
			</Placemark>
			<Placemark>
				<description>Gn. Sawal, Bautu Cakra</description>
				<LookAt>
					<longitude>108.5896141930391</longitude>
					<latitude>-7.121931837081212</latitude>
					<altitude>0</altitude>
					<heading>1.919371304985439</heading>
					<tilt>0</tilt>
					<range>133088.0054460621</range>
					<gx:altitudeMode>relativeToSeaFloor</gx:altitudeMode>
				</LookAt>
				<styleUrl>#msn_map-dot3_yellow</styleUrl>
				<Point>
					<coordinates>108.2626944444445,-7.248666666666667,0</coordinates>
				</Point>
			</Placemark>
			<Placemark>
				<description>Kluncing</description>
				<LookAt>
					<longitude>114.0181277028238</longitude>
					<latitude>-8.018857912470828</latitude>
					<altitude>0</altitude>
					<heading>1.211613592763758</heading>
					<tilt>0</tilt>
					<range>66429.87465251956</range>
					<gx:altitudeMode>relativeToSeaFloor</gx:altitudeMode>
				</LookAt>
				<styleUrl>#msn_donut2</styleUrl>
				<Point>
					<coordinates>114.1972333333333,-8.133100000000001,0</coordinates>
				</Point>
			</Placemark>
			<Placemark>
				<description>Meru Betiri 1</description>
				<LookAt>
					<longitude>114.1880062411739</longitude>
					<latitude>-8.438816848975371</latitude>
					<altitude>0</altitude>
					<heading>1.166438543924345</heading>
					<tilt>0</tilt>
					<range>249448.5153402982</range>
					<gx:altitudeMode>relativeToSeaFloor</gx:altitudeMode>
				</LookAt>
				<styleUrl>#msn_donut2</styleUrl>
				<Point>
					<coordinates>113.8796,-8.556100000000001,0</coordinates>
				</Point>
			</Placemark>
			<Placemark>
				<description>Triangulasi 3</description>
				<LookAt>
					<longitude>114.4367717004057</longitude>
					<latitude>-8.671160955239223</latitude>
					<altitude>0</altitude>
					<heading>-0.2953245541468153</heading>
					<tilt>0</tilt>
					<range>79658.09853075979</range>
					<gx:altitudeMode>relativeToSeaFloor</gx:altitudeMode>
				</LookAt>
				<styleUrl>#msn_placemark_circle140220420</styleUrl>
				<Point>
					<coordinates>114.37655,-8.692216666666667,0</coordinates>
				</Point>
			</Placemark>
		</Folder>
		<Folder>
			<name>Lombok</name>
			<Placemark>
				<description>Senaru, 900m</description>
				<LookAt>
					<longitude>116.4012441009837</longitude>
					<latitude>-8.357193985061178</latitude>
					<altitude>0</altitude>
					<heading>-0.1397139356381676</heading>
					<tilt>0</tilt>
					<range>4606.00349882172</range>
					<altitudeMode>relativeToGround</altitudeMode>
				</LookAt>
				<styleUrl>#msn_placemark_circle140220414</styleUrl>
				<Point>
					<coordinates>116.4013666666667,-8.323816666666666,0</coordinates>
				</Point>
			</Placemark>
			<Placemark>
				<description>Senaru, 1465m</description>
				<LookAt>
					<longitude>116.4003558632177</longitude>
					<latitude>-8.334446961417548</latitude>
					<altitude>0</altitude>
					<heading>-0.1395873236247777</heading>
					<tilt>0</tilt>
					<range>5226.173682630439</range>
					<altitudeMode>relativeToGround</altitudeMode>
				</LookAt>
				<styleUrl>#msn_placemark_circle140220414</styleUrl>
				<Point>
					<coordinates>116.3965,-8.346333333333334,0</coordinates>
				</Point>
			</Placemark>
			<Placemark>
				<description>Santong, 830m</description>
				<LookAt>
					<longitude>116.4448019975168</longitude>
					<latitude>-8.535664979276076</latitude>
					<altitude>0</altitude>
					<heading>2.655258433172006</heading>
					<tilt>0</tilt>
					<range>78235.21145118833</range>
					<gx:altitudeMode>relativeToSeaFloor</gx:altitudeMode>
				</LookAt>
				<styleUrl>#msn_placemark_circle140220414</styleUrl>
				<Point>
					<gx:altitudeMode>clampToSeaFloor</gx:altitudeMode>
					<coordinates>116.32825,-8.34525,0</coordinates>
				</Point>
			</Placemark>
			<Placemark>
				<description>Sajang</description>
				<LookAt>
					<longitude>116.4448019975168</longitude>
					<latitude>-8.535664979276076</latitude>
					<altitude>0</altitude>
					<heading>2.655258433172006</heading>
					<tilt>0</tilt>
					<range>78235.21145118833</range>
					<gx:altitudeMode>relativeToSeaFloor</gx:altitudeMode>
				</LookAt>
				<styleUrl>#msn_placemark_circle140220414</styleUrl>
				<Point>
					<gx:altitudeMode>clampToSeaFloor</gx:altitudeMode>
					<coordinates>116.4928333333333,-8.322833333333334,0</coordinates>
				</Point>
			</Placemark>
			<Placemark>
				<description>Bawnau, 1140m</description>
				<LookAt>
					<longitude>116.4448019975168</longitude>
					<latitude>-8.535664979276076</latitude>
					<altitude>0</altitude>
					<heading>2.655258433172006</heading>
					<tilt>0</tilt>
					<range>78235.21145118833</range>
					<gx:altitudeMode>relativeToSeaFloor</gx:altitudeMode>
				</LookAt>
				<styleUrl>#msn_placemark_circle140220414</styleUrl>
				<Point>
					<gx:altitudeMode>clampToSeaFloor</gx:altitudeMode>
					<coordinates>116.4876166666667,-8.352266666666667,0</coordinates>
				</Point>
			</Placemark>
			<Placemark>
				<description>Gn. Pengasingan, 945m</description>
				<LookAt>
					<longitude>116.4448019975168</longitude>
					<latitude>-8.535664979276076</latitude>
					<altitude>0</altitude>
					<heading>2.655258433172006</heading>
					<tilt>0</tilt>
					<range>78235.21145118833</range>
					<gx:altitudeMode>relativeToSeaFloor</gx:altitudeMode>
				</LookAt>
				<styleUrl>#msn_placemark_circle140220414</styleUrl>
				<Point>
					<gx:altitudeMode>clampToSeaFloor</gx:altitudeMode>
					<coordinates>116.5088333333333,-8.322566666666667,0</coordinates>
				</Point>
			</Placemark>
			<Placemark>
				<description>Gn. Pusuk, 585m</description>
				<LookAt>
					<longitude>116.3780790592054</longitude>
					<latitude>-8.496316187097534</latitude>
					<altitude>0</altitude>
					<heading>2.665143531006166</heading>
					<tilt>0</tilt>
					<range>70751.4821053872</range>
					<gx:altitudeMode>relativeToSeaFloor</gx:altitudeMode>
				</LookAt>
				<styleUrl>#msn_placemark_circle140220414</styleUrl>
				<Point>
					<gx:altitudeMode>clampToSeaFloor</gx:altitudeMode>
					<coordinates>116.0693333333333,-8.46205,0</coordinates>
				</Point>
			</Placemark>
			<Placemark>
				<description>Sesaot, 625m</description>
				<LookAt>
					<longitude>116.5410858333184</longitude>
					<latitude>-8.554644616264227</latitude>
					<altitude>0</altitude>
					<heading>2.64070267206171</heading>
					<tilt>0</tilt>
					<range>123709.7083131726</range>
					<gx:altitudeMode>relativeToSeaFloor</gx:altitudeMode>
				</LookAt>
				<styleUrl>#msn_placemark_circle140220414</styleUrl>
				<Point>
					<gx:altitudeMode>clampToSeaFloor</gx:altitudeMode>
					<coordinates>116.2279833333333,-8.497350000000001,0</coordinates>
				</Point>
			</Placemark>
			<Placemark>
				<description>Sapit, 1405m</description>
				<LookAt>
					<longitude>116.5410858333184</longitude>
					<latitude>-8.554644616264227</latitude>
					<altitude>0</altitude>
					<heading>2.64070267206171</heading>
					<tilt>0</tilt>
					<range>123709.7083131726</range>
					<gx:altitudeMode>relativeToSeaFloor</gx:altitudeMode>
				</LookAt>
				<styleUrl>#msn_placemark_circle140220414</styleUrl>
				<Point>
					<gx:altitudeMode>clampToSeaFloor</gx:altitudeMode>
					<coordinates>116.5306833333333,-8.422183333333333,0</coordinates>
				</Point>
			</Placemark>
			<Placemark>
				<description>Orong Gerisak, 1195m</description>
				<LookAt>
					<longitude>116.3951423948945</longitude>
					<latitude>-8.532438959029912</latitude>
					<altitude>0</altitude>
					<heading>2.662383312608781</heading>
					<tilt>0</tilt>
					<range>52691.15996012025</range>
					<gx:altitudeMode>relativeToSeaFloor</gx:altitudeMode>
				</LookAt>
				<styleUrl>#msn_placemark_circle140220414</styleUrl>
				<Point>
					<gx:altitudeMode>clampToSeaFloor</gx:altitudeMode>
					<coordinates>116.4130333333333,-8.49295,0</coordinates>
				</Point>
			</Placemark>
			<Placemark>
				<description>Kokok Belimbing, 1245m</description>
				<LookAt>
					<longitude>116.3951423948945</longitude>
					<latitude>-8.532438959029912</latitude>
					<altitude>0</altitude>
					<heading>2.662383312608781</heading>
					<tilt>0</tilt>
					<range>52691.15996012025</range>
					<gx:altitudeMode>relativeToSeaFloor</gx:altitudeMode>
				</LookAt>
				<styleUrl>#msn_placemark_circle140220414</styleUrl>
				<Point>
					<gx:altitudeMode>clampToSeaFloor</gx:altitudeMode>
					<coordinates>116.44255,-8.480616666666666,0</coordinates>
				</Point>
			</Placemark>
			<Placemark>
				<description>Surandai</description>
				<LookAt>
					<longitude>116.1852232483396</longitude>
					<latitude>-8.526425233192699</latitude>
					<altitude>0</altitude>
					<heading>1.147085449601778</heading>
					<tilt>0</tilt>
					<range>73353.733636822</range>
					<gx:altitudeMode>relativeToSeaFloor</gx:altitudeMode>
				</LookAt>
				<styleUrl>#msn_donut0</styleUrl>
				<Point>
					<coordinates>116.2363666666667,-8.565416666666666,0</coordinates>
				</Point>
			</Placemark>
		</Folder>
		<Folder>
			<name>Sumatra</name>
			<Placemark>
				<description>Pedada Bay</description>
				<LookAt>
					<longitude>110.7164897722333</longitude>
					<latitude>-7.333630904941295</latitude>
					<altitude>0</altitude>
					<heading>3.283263493978855</heading>
					<tilt>0</tilt>
					<range>4915356.366799164</range>
					<gx:altitudeMode>relativeToSeaFloor</gx:altitudeMode>
				</LookAt>
				<styleUrl>#msn_placemark_circle1402203</styleUrl>
				<Point>
					<gx:altitudeMode>clampToSeaFloor</gx:altitudeMode>
					<coordinates>105.1099666666667,-5.732216666666667,0</coordinates>
				</Point>
			</Placemark>
			<Placemark>
				<description>Gn. Rigis</description>
				<LookAt>
					<longitude>110.7014172435645</longitude>
					<latitude>-6.043058553959422</latitude>
					<altitude>0</altitude>
					<heading>3.038124631120486</heading>
					<tilt>0</tilt>
					<range>2035218.946971026</range>
					<gx:altitudeMode>relativeToSeaFloor</gx:altitudeMode>
				</LookAt>
				<styleUrl>#msn_placemark_circle1402201</styleUrl>
				<Point>
					<gx:altitudeMode>clampToSeaFloor</gx:altitudeMode>
					<coordinates>104.4485333333333,-5.052333333333333,0</coordinates>
				</Point>
			</Placemark>
			<Placemark>
				<description>Gn. Rajabasa</description>
				<LookAt>
					<longitude>110.7014172435645</longitude>
					<latitude>-6.043058553959422</latitude>
					<altitude>0</altitude>
					<heading>3.038124631120486</heading>
					<tilt>0</tilt>
					<range>2035218.946971026</range>
					<gx:altitudeMode>relativeToSeaFloor</gx:altitudeMode>
				</LookAt>
				<styleUrl>#msn_placemark_circle140220414</styleUrl>
				<Point>
					<gx:altitudeMode>clampToSeaFloor</gx:altitudeMode>
					<coordinates>105.6281166666667,-5.7816,0</coordinates>
				</Point>
			</Placemark>
			<Placemark>
				<description>Sukaraja</description>
				<LookAt>
					<longitude>105.4258562408445</longitude>
					<latitude>-5.468710793436705</latitude>
					<altitude>0</altitude>
					<heading>1.086150567294905</heading>
					<tilt>0</tilt>
					<range>591483.4098789301</range>
					<gx:altitudeMode>relativeToSeaFloor</gx:altitudeMode>
				</LookAt>
				<styleUrl>#msn_map-dot3_yellow1</styleUrl>
				<Point>
					<coordinates>104.4290833333333,-5.505,0</coordinates>
				</Point>
			</Placemark>
			<Placemark>
				<description>Gn. Tanggamus</description>
				<LookAt>
					<longitude>105.4258562408445</longitude>
					<latitude>-5.468710793436705</latitude>
					<altitude>0</altitude>
					<heading>1.086150567294905</heading>
					<tilt>0</tilt>
					<range>591483.4098789301</range>
					<gx:altitudeMode>relativeToSeaFloor</gx:altitudeMode>
				</LookAt>
				<styleUrl>#msn_map-dot3_yellow1</styleUrl>
				<Point>
					<coordinates>104.6813666666667,-5.425133333333333,0</coordinates>
				</Point>
			</Placemark>
			<Placemark>
				<description>Liwa</description>
				<LookAt>
					<longitude>105.4258562408445</longitude>
					<latitude>-5.468710793436705</latitude>
					<altitude>0</altitude>
					<heading>1.086150567294905</heading>
					<tilt>0</tilt>
					<range>591483.4098789301</range>
					<gx:altitudeMode>relativeToSeaFloor</gx:altitudeMode>
				</LookAt>
				<styleUrl>#msn_map-dot3_yellow1</styleUrl>
				<Point>
					<coordinates>104.0563166666667,-5.082633333333334,0</coordinates>
				</Point>
			</Placemark>
		</Folder>
		<Folder>
			<name>Sumbawa</name>
			<Placemark>
				<description>Batu Dulang, 1305m</description>
				<LookAt>
					<longitude>115.5463152369953</longitude>
					<latitude>-7.845905943874522</latitude>
					<altitude>0</altitude>
					<heading>2.610545696233505</heading>
					<tilt>0</tilt>
					<range>539822.5188454122</range>
					<gx:altitudeMode>relativeToSeaFloor</gx:altitudeMode>
				</LookAt>
				<styleUrl>#msn_placemark_circle140220414</styleUrl>
				<Point>
					<gx:altitudeMode>clampToSeaFloor</gx:altitudeMode>
					<coordinates>117.26305,-8.617133333333333,0</coordinates>
				</Point>
			</Placemark>
			<Placemark>
				<description>Tepal, 1310m</description>
				<LookAt>
					<longitude>117.0453205168439</longitude>
					<latitude>-8.639464373228599</latitude>
					<altitude>0</altitude>
					<heading>2.357646630771564</heading>
					<tilt>0</tilt>
					<range>399441.5464403862</range>
					<gx:altitudeMode>relativeToSeaFloor</gx:altitudeMode>
				</LookAt>
				<styleUrl>#msn_placemark_circle140220414</styleUrl>
				<Point>
					<gx:altitudeMode>clampToSeaFloor</gx:altitudeMode>
					<coordinates>117.1397333333333,-8.598066666666666,0</coordinates>
				</Point>
			</Placemark>
			<Placemark>
				<description>Batu Hijau 1</description>
				<LookAt>
					<longitude>117.0001256833522</longitude>
					<latitude>-8.82321333516312</latitude>
					<altitude>0</altitude>
					<heading>1.027466326757547</heading>
					<tilt>0</tilt>
					<range>130362.4879138408</range>
					<gx:altitudeMode>relativeToSeaFloor</gx:altitudeMode>
				</LookAt>
				<styleUrl>#msn_donut0</styleUrl>
				<Point>
					<coordinates>116.9060666666667,-8.984583333333333,0</coordinates>
				</Point>
			</Placemark>
			<Placemark>
				<description>Batu Hijau 3</description>
				<LookAt>
					<longitude>117.0229371200992</longitude>
					<latitude>-8.798036986505311</latitude>
					<altitude>0</altitude>
					<heading>1.026325237169423</heading>
					<tilt>0</tilt>
					<range>143541.8967116529</range>
					<gx:altitudeMode>relativeToSeaFloor</gx:altitudeMode>
				</LookAt>
				<styleUrl>#msn_donut0</styleUrl>
				<Point>
					<coordinates>116.8588666666667,-8.972983333333334,0</coordinates>
				</Point>
			</Placemark>
		</Folder>
	</Folder>
</Document>
</kml>
